# Supplementary material for: Phylogenomics and Biogeography of Populus Based on Comprehensive Sampling Reveal Deep-Level Relationships and Multiple Intercontinental Dispersals
Source: Front Plant Sci. 2022 Feb 4;13:813177. doi: 10.3389/fpls.2022.813177 (PMC8855119; doi:10.3389/fpls.2022.813177)
Supplement: Supplementary file 1 [file Table_1.XLSX]

## Sheet: Table S1
Table S1. Summary of the statistics of genome resequencing data for 103 individuals of 54 species and two outgroups. The individuals for which genome sequences were downloaded from the Genome Sequence Archive (GSA) are marked by asterisks, while those downloaded from the NCBI are marked by the pound sign.
Section	Species	Individual	Latitude	Longitude	Location	Mapping rate (%)	Mapping coverage (%)	Coverage depth	BioSample ID
Abaso	Populus mexicana	Populus mexicana 1			Arizona, USA	0.485502	0.668724	7.41812	SAMN17141116
Abaso	Populus mexicana	Populus mexicana 2	29.646325	-82.351182	Florida, USA	0.526835	0.644806	7.83547	SAMN17141186
Aigeiros	Populus afghanica	Populus afghanica 1	38.7959	75.6216	Xinjiang, China	0.58794	0.785448	8.10655	SAMN17141165
Aigeiros	Populus deltoides	Populus deltoides 1	41.451603	-73.615902	New York, USA	0.609927	0.768723	7.23933	SAMN17141105
Aigeiros	Populus deltoides	Populus deltoides 2	46.425990	105.31079	Montana, USA	0.608596	0.770355	6.33154	SAMN17141106
Aigeiros	Populus fremontii	Populus fremontii*				0.55688	0.805253	20.0846	CRX045770
Aigeiros	Populus nigra	Populus nigra 1#	46.8333	3.3833	Rhine, Germany	0.6841	0.784387	12.4504	SAMN04299887
Aigeiros	Populus nigra	Populus nigra 2	34.1572	107.643	Shannxi, China	0.586599	0.795569	13.1261	SAMN17141114
Aigeiros	Populus nigra	Populus nigra 3	47.3711	87.8163	Xinjiang, China	0.547851	0.790038	17.1204	SAMN17141142
Leucoides	Populus heterophylla	Populus heterophylla 1	41.8145	-88.0799	Illinois, USA	0.576595	0.752727	7.30078	SAMN17141151
Leucoides	Populus heterophylla	Populus heterophylla 2	40.861517	-73.878018	New York, USA	0.581641	0.748912	6.84895	SAMN17141152
Leucoides	Populus lasiocarpa	Populus lasiocarpa 1	29.6942	102.509	Sichuan, China	0.605482	0.808291	10.5504	SAMN17141192
Leucoides	Populus lasiocarpa	Populus lasiocarpa 2	31.491847	110.300159	Hubei, China	0.607993	0.80678	7.53419	SAMN17141193
Leucoides	Populus glauca	Populus glauca 1	27.3915	88.972	Xizang, China	0.598803	0.800767	17.4388	SAMN17141164
Leucoides	Populus glauca	Populus glauca 2	32.0233	109.332	Shannxi, China	0.622786	0.808213	14.8835	SAMN17141170
Populus	Populus × canescens	Populus × canescens*	47.722	86.825	Xinjiang, China	0.559672	0.668769	14.1428	CRX045740
Populus	Populus adenopoda	Populus adenopoda 1*	26.638	107.253	Guizhou, China	0.535081	0.681728	16.1041	CRX045735
Populus	Populus adenopoda	Populus adenopoda 2	31.397605	109.983273	Chongqing, China	0.383272	0.641382	8.38292	SAMN17141121
Populus	Populus alba	Populus alba	47.5583	87.2908	Xinjiang, China	0.45112	0.634829	6.60359	SAMN17141177
Populus	Populus davidiana	Populus davidiana 1*	33.994	111.352	Henan, China	0.510735	0.673797	14.1718	CRX045742
Populus	Populus davidiana	Populus davidiana 2	38.2297	111.291	Shanxi, China	0.502124	0.650591	7.23936	SAMN17141171
Populus	Populus grandidentata	Populus grandidentata 1	39.0917	-79.4497	West Virginia, USA	0.477472	0.630419	6.90408	SAMN17141107
Populus	Populus grandidentata	Populus grandidentata 2	45.110716	-70.340393	Maine, USA	0.477106	0.629517	6.79903	SAMN17141108
Populus	Populus ningshanica	Populus ningshanica 1*	33.563	106.087	Shannxi, China	0.534223	0.715015	13.2476	CRX045755
Populus	Populus ningshanica	Populus ningshanica 2*	32.751	105.242	Gansu, China	0.493535	0.724265	17.1092	CRX045756
Populus	Populus qiongdaoensis	Populus qiongdaoensis 1*	19.099	109.172	Hainan, China	0.581305	0.67694	17.1117	CRX045745
Populus	Populus qiongdaoensis	Populus qiongdaoensis 2	19.1103	109.2	Hainan, China	0.491402	0.656072	9.65316	SAMN17141115
Populus	Populus rotundifolia	Populus rotundifolia	29.122698	93.747969	Xizang, China	0.502074	0.628318	5.54067	SAMN17141173
Populus	Populus tomentosa	Populus tomentosa	39.535499	116.443663	Beijing, China	0.482391	0.664626	5.35503	SAMN17141183
Populus	Populus tremula	Populus tremula 1	48.7133	87.0539	Xinjiang, China	0.497067	0.61469	6.43776	SAMN17141176
Populus	Populus tremula	Populus tremula 2#	57.9869	12.9358	Vargarda, Sweden	0.562233	0.681354	11.7015	SAMN04198248
Populus	Populus tremuloides	Populus tremuloides 1	42.724640	-76.349300	New York, USA	0.473225	0.630703	5.33949	SAMN17141109
Populus	Populus tremuloides	Populus tremuloides 2	41.8141	-88.066776	Illinois, USA	0.495862	0.623998	4.86436	SAMN17141110
Populus	Populus wulianensis	Populus wulianensis 1*	37.287	121.743	Shandong, China	0.522072	0.721567	15.6405	CRX045757
Populus	Populus wulianensis	Populus wulianensis 2	37.274	121.76	Shandong, China	0.530353	0.664216	5.4859	SAMN17141112
Tacamahaca	Populus × jrtyschensis	Populus × jrtyschensis 1	47.3711	87.8163	Xinjiang, China	0.58212	0.78768	14.8156	SAMN17141143
Tacamahaca	Populus × jrtyschensis	Populus × jrtyschensis 2	48.0609	86.4049	Xinjiang, China	0.588835	0.846408	8.09092	SAMN17141113
Tacamahaca	Populus angustifolia	Populus angustifolia 1	40.6194	-111.787	Utah, USA	0.628933	0.824025	10.7411	SAMN17141179
Tacamahaca	Populus angustifolia	Populus angustifolia 2	41.8144	-88.0798	New Mexico, USA	0.607628	0.832798	9.87021	SAMN17141189
Tacamahaca	Populus balsamifera	Populus balsamifera 1	61.300748	-139.277458	Yukon, Canada	0.672893	0.882458	14.2027	SAMN17141147
Tacamahaca	Populus balsamifera	Populus balsamifera 2	45.1067	-70.3367	Maine, USA	0.683601	0.882897	11.2464	SAMN17141190
Tacamahaca	Populus cathayana	Populus cathayana 1	33.6792	107.855	Shannxi, China	0.671973	0.818608	9.52026	SAMN17141127
Tacamahaca	Populus cathayana	Populus cathayana 2	30.973	102.788	Sichuan, China	0.621325	0.823988	8.9511	SAMN17141172
Tacamahaca	Populus cathayana	Populus cathayana 3	38.728041	113.792675	Hebei, China	0.519259	0.811734	6.21639	SAMN17141163
Tacamahaca	Populus cathayana	Populus cathayana 4	41.563830	118.398628	Inner mongolia, China	0.575683	0.821121	7.19046	SAMN17141162
Tacamahaca	Populus ciliata	Populus ciliata	28.3955	85.3807	Xizang, China	0.583426	0.82638	13.0707	SAMN17141134
Tacamahaca	Populus haoana	Populus haoana 1	28.026796	98.910942	Yunnan, China	0.56051	0.796543	8.40038	SAMN17141167
Tacamahaca	Populus haoana	Populus haoana 2	27.8234	99.0212	Yunnan, China	0.605984	0.804915	7.80252	SAMN17141185
Tacamahaca	Populus iliensis	Populus iliensis	43.7831	81.8835	Xinjiang, China	0.369519	0.838654	8.28076	SAMN17141158
Tacamahaca	Populus intramongolica	Populus intramongolica	40.7062	112.289	Inner mongolia, China	0.558495	0.829003	11.8655	SAMN17141155
Tacamahaca	Populus kangdingensis	Populus kangdingensis	30.034176	101.481400	Sichuan, China	0.620138	0.852515	13.7779	SAMN17141132
Tacamahaca	Populus koreana	Populus koreana 1	41.7213	128.074	Jilin, China	0.630783	0.837008	14.2076	SAMN17141148
Tacamahaca	Populus koreana	Populus koreana 2	46.7963	133.824	Heilongjiang, China	0.626942	0.838109	14.8097	SAMN17141149
Tacamahaca	Populus koreana	Populus koreana 3	41.563830	118.398628	Inner mongolia, China	0.639557	0.835081	8.28492	SAMN17141161
Tacamahaca	Populus laurifolia	Populus laurifolia 1	46.4439	89.1981	Xinjiang, China	0.582021	0.871044	16.9883	SAMN17141138
Tacamahaca	Populus laurifolia	Populus laurifolia 2	48.4519	86.7095	Xinjiang, China	0.545208	0.823209	12.6332	SAMN17141118
Tacamahaca	Populus mainlingensis	Populus mainlingensis	29.1806	94.0666	Xizang, China	0.617011	0.835798	12.9362	SAMN17141144
Tacamahaca	Populus maximowiczii	Populus maximowiczii	40.601995	117.444148	Hebei, China	0.618482	0.838936	12.7022	SAMN17141187
Tacamahaca	Populus pamirica	Populus pamirica 1	36.279154	74.608154	Khunjerub, Pakistan	0.579157	0.812545	12.304	SAMN17141139
Tacamahaca	Populus pamirica	Populus pamirica 2	38.8929	75.197	Xinjiang, China	0.568984	0.79639	8.99434	SAMN17141159
Tacamahaca	Populus platyphylla	Populus platyphylla	40.6513	112.304	Inner mongolia, China	0.573868	0.848886	10.2347	SAMN17141157
Tacamahaca	Populus pseudoglauca	Populus pseudoglauca 1	29.9083	95.4975	Xizang, China	0.554776	0.804647	5.78937	SAMN17141168
Tacamahaca	Populus pseudoglauca	Populus pseudoglauca 2	29.9985	94.7252	Xizang, China	0.543499	0.838177	15.0242	SAMN17141136
Tacamahaca	Populus pseudoglauca	Populus pseudoglauca 3	29.638828	94.699488	Xizang, China	0.628851	0.82333	9.33908	SAMN17141175
Tacamahaca	Populus pseudomaximowiczii	Populus pseudomaximowiczii	40.511102	117.413926	Hebei, China	0.672918	0.84075	8.4135	SAMN17141103
Tacamahaca	Populus qamdoensis	Populus qamdoensis 1	31.0081	98.2647	Xizang, China	0.580746	0.84119	10.456	SAMN17141117
Tacamahaca	Populus qamdoensis	Populus qamdoensis 2	31.077246	97.203856	Xizang, China	0.596616	0.865858	12.8497	SAMN17141133
Tacamahaca	Populus rockii	Populus rockii 1	34.062686	107.700133	Shannxi, China	0.616203	0.836515	15.3653	SAMN17141156
Tacamahaca	Populus rockii	Populus rockii 2	33.691	107.906	Shannxi, China	0.609271	0.831306	13.7243	SAMN17141174
Tacamahaca	Populus rockii	Populus rockii 3	33.5835	108.989	Shannxi, China	0.597166	0.834585	15.0836	SAMN17141181
Tacamahaca	Populus rockii	Populus rockii 4	35.363261	111.937981	Shanxi, China	0.596726	0.828662	9.65258	SAMN17141184
Tacamahaca	Populus rockii	Populus rockii 5	32.9104	104.334	Shannxi, China	0.641477	0.837737	15.6005	SAMN17141129
Tacamahaca	Populus shanxiensis	Populus shanxiensis	38.2297	111.291	Shanxi, China	0.593382	0.840106	14.4161	SAMN17141122
Tacamahaca	Populus simonii	Populus simonii 1	34.1572	107.643	Shannxi, China	0.605176	0.84961	11.4936	SAMN17141123
Tacamahaca	Populus simonii	Populus simonii 2	31.2097	102.582	Sichuan, China	0.593072	0.834908	13.8532	SAMN17141124
Tacamahaca	Populus suaveolens	Populus suaveolens 1	52.9849	122.507	Heilongjiang, China	0.631527	0.844378	16.9853	SAMN17141150
Tacamahaca	Populus suaveolens	Populus suaveolens 2			Sakha Republic, Russia	0.641542	0.828765	9.16587	SAMN17141182
Tacamahaca	Populus szechuanica	Populus szechuanica 1	30.9374	103.386	Sichuan, China	0.692749	0.826521	9.74148	SAMN17141135
Tacamahaca	Populus szechuanica	Populus szechuanica 2	25.9898	98.656	Yunnan, China	0.592588	0.83571	12.5804	SAMN17141140
Tacamahaca	Populus szechuanica	Populus szechuanica 3	25.9714	98.6998	Yunnan, China	0.613762	0.835936	14.1427	SAMN17141153
Tacamahaca	Populus szechuanica	Populus szechuanica 4	28.8775	103.01	Sichuan, China	0.228162	0.818389	6.9117	SAMN17141130
Tacamahaca	Populus szechuanica var. tibetica	Populus szechuanica var. tibetica 1	27.8301	91.7606	Xizang, China	0.613095	0.82714	13.3731	SAMN17141131
Tacamahaca	Populus szechuanica var. tibetica	Populus szechuanica var. tibetica 2	29.6504	91.1273	Xizang, China	0.573353	0.847361	9.25656	SAMN17141119
Tacamahaca	Populus szechuanica var. tibetica	Populus szechuanica var. tibetica 3	29.6406	91.1812	Xizang, China	0.568601	0.851984	10.3698	SAMN17141120
Tacamahaca	Populus talassica	Populus talassica	43.5125	87.1737	Xinjiang, China	0.622475	0.827695	12.5999	SAMN17141145
Tacamahaca	Populus trichocarpa	Populus trichocarpa 1				0.693735	0.923088	9.9613	SAMN17141180
Tacamahaca	Populus trichocarpa	Populus trichocarpa 2	47.179890	-120.875	Washington, USA	0.658967	0.922681	11.2976	SAMN17141191
Tacamahaca	Populus trinervis	Populus trinervis 1	31.0145	102.323	Sichuan, China	0.598858	0.806692	12.4194	SAMN17141125
Tacamahaca	Populus trinervis	Populus trinervis 2	33.205	104.421	Gansu, China	0.525087	0.801366	11.8941	SAMN17141126
Tacamahaca	Populus ussuriensis	Populus ussuriensis 1	48.6408	126.153	Heilongjiang, China	0.634791	0.840981	15.0141	SAMN17141104
Tacamahaca	Populus ussuriensis	Populus ussuriensis 2	44.2684	130.047	Heilongjiang, China	0.648825	0.825641	9.17733	SAMN17141160
Tacamahaca	Populus wenxianica	Populus wenxianica	33.205	104.421	Gansu, China	0.617402	0.866981	11.4851	SAMN17141141
Tacamahaca	Populus xiangchengensis	Populus xiangchengensis 1	29.192818	98.633323	Sichuan, China	0.520461	0.827011	10.8711	SAMN17141128
Tacamahaca	Populus xiangchengensis	Populus xiangchengensis 2	28.734813	99.842677	Yunnan, China	0.575623	0.808876	6.15775	SAMN17141166
Tacamahaca	Populus yatungensis	Populus yatungensis 1	27.5305	88.9181	Xizang, China	0.602219	0.827022	12.2436	SAMN17141137
Tacamahaca	Populus yunnanensis	Populus yunnanensis 1	26.8866	100.298	Yunnan, China	0.425689	0.870189	14.734	SAMN17141154
Tacamahaca	Populus yunnanensis	Populus yunnanensis 2	25.1457	102.742	Yunnan, China	0.558399	0.836277	7.97416	SAMN17141169
Tacamahaca	Populus yunnanensis var. microphylla	Populus yunnanensis var. microphylla	28.4843	98.9159	Yunnan, China	0.613567	0.849064	7.41118	SAMN17141111
Turanga	Populus euphratica	Populus euphratica	36.433920	94.377623	Qinghai, China	0.419222	0.65688	10.6549	SAMN17141146
Turanga	Populus ilicifolia	Populus ilicifolia 1*	-2.168	38.036	Kenya	0.44868	0.633755	10.2017	CRX045771
Turanga	Populus ilicifolia	Populus ilicifolia 2			Kenya	0.459546	0.602069	7.40422	SAMN17141188
Turanga	Populus pruinosa	Populus pruinosa 1	41.000	83.333	Xinjiang, China	0.474876	0.63741	15.1285	SAMN06011208
Turanga	Populus pruinosa	Populus pruinosa 2	39.0722	75.7938	Xinjiang, China	0.446995	0.592861	5.53707	SAMN17141178
Average						0.567115	0.782026	10.932

## Sheet: Table S2
Table S2: Assemble and annotation information of the plastomes of Populus and two outgroups.
Section	Species	Individual	Length	GC content	genes	NCBI accession number
Abaso	Populus mexicana	Populus mexicana 1	156187	0.367	129	MW376795
Abaso	Populus mexicana	Populus mexicana 2	156187	0.367	129	MW376797
Aigeiros	Populus afghanica	Populus afghanica 1	156271	0.367	129	MW376759
Aigeiros	Populus deltoides	Populus deltoides 1	156967	0.367	129	MW376772
Aigeiros	Populus deltoides	Populus deltoides 2	157072	0.367	129	MW376773
Aigeiros	Populus fremontii	Populus fremontii	156863	0.367	129	MW376775
Aigeiros	Populus nigra	Populus nigra 1	156564	0.367	129	MW376796
Aigeiros	Populus nigra	Populus nigra 2	156560	0.367	129	MW376800
Aigeiros	Populus nigra	Populus nigra 3	156365	0.368	129	MW376799
Leucoides	Populus glauca	Populus glauca 2	155441	0.367	127	MW376848
Leucoides	Populus glauca	Populus glauca 1	155713	0.367	127	MW376846
Leucoides	Populus heterophylla	Populus heterophylla 1	157072	0.366	129	MW376779
Leucoides	Populus heterophylla	Populus heterophylla 2	157015	0.366	129	MW376780
Leucoides	Populus lasiocarpa	Populus lasiocarpa 1	156503	0.367	129	MW376788
Leucoides	Populus lasiocarpa	Populus lasiocarpa 2	156583	0.367	129	MW376791
Populus	Populus × canescens	Populus × canescens	156427	0.367	129	MW376853
Populus	Populus adenopoda	Populus adenopoda 1	156487	0.367	129	MW376758
Populus	Populus adenopoda	Populus adenopoda 2	156565	0.367	129	MW376757
Populus	Populus alba	Populus alba	156449	0.368	129	MW376760
Populus	Populus davidiana	Populus davidiana 1	155383	0.368	129	MW376771
Populus	Populus davidiana	Populus davidiana 2	155376	0.368	129	MW376770
Populus	Populus grandidentata	Populus grandidentata 1	155170	0.368	129	MW376847
Populus	Populus grandidentata	Populus grandidentata 2	155186	0.368	129	MW376776
Populus	Populus ningshanica	Populus ningshanica 1	155533	0.367	129	MW376798
Populus	Populus ningshanica	Populus ningshanica 2	156461	0.367	129	MW376801
Populus	Populus qiongdaoensis	Populus qiongdaoensis 1	156074	0.367	129	MW376811
Populus	Populus qiongdaoensis	Populus qiongdaoensis 2	156074	0.367	129	MW376814
Populus	Populus rotundifolia	Populus rotundifolia	155254	0.368	129	MW376817
Populus	Populus tomentosa	Populus tomentosa	156511	0.367	129	MW376834
Populus	Populus tremula	Populus tremula 1	156356	0.368	129	MW376835
Populus	Populus tremula	Populus tremula 2	156628	0.367	129	MW376836
Populus	Populus tremuloides	Populus tremuloides 1	156145	0.367	129	MW376837
Populus	Populus tremuloides	Populus tremuloides 2	156231	0.367	129	MW376838
Populus	Populus wulianensis	Populus wulianensis 1	156553	0.367	129	MW376850
Populus	Populus wulianensis	Populus wulianensis 2	156553	0.367	129	MW376849
Tacamahaca	Populus × jrtyschensis	Populus × jrtyschensis 1	157219	0.366	129	MW376854
Tacamahaca	Populus × jrtyschensis	Populus × jrtyschensis 2	156365	0.368	129	MW376855
Tacamahaca	Populus angustifolia	Populus angustifolia 1	156616	0.367	129	MW376761
Tacamahaca	Populus angustifolia	Populus angustifolia 2	156741	0.367	129	MW376762
Tacamahaca	Populus balsamifera	Populus balsamifera 1	156958	0.367	129	MW376763
Tacamahaca	Populus balsamifera	Populus balsamifera 2	156918	0.366	129	MW376764
Tacamahaca	Populus cathayana	Populus cathayana 1	156920	0.367	129	MW376767
Tacamahaca	Populus cathayana	Populus cathayana 2	156752	0.367	129	MW376765
Tacamahaca	Populus cathayana	Populus cathayana 3	156717	0.367	129	MW376768
Tacamahaca	Populus cathayana	Populus cathayana 4	156423	0.368	129	MW376766
Tacamahaca	Populus ciliata	Populus ciliata	156953	0.366	129	MW376769
Tacamahaca	Populus haoana	Populus haoana 1	156578	0.367	129	MW376777
Tacamahaca	Populus haoana	Populus haoana 2	156500	0.367	129	MW376778
Tacamahaca	Populus iliensis	Populus iliensis	156561	0.367	129	MW376782
Tacamahaca	Populus intramongolica	Populus intramongolica	156689	0.367	129	MW376784
Tacamahaca	Populus kangdingensis	Populus kangdingensis	156492	0.367	129	MW376785
Tacamahaca	Populus koreana	Populus koreana 1	156870	0.367	129	MW376786
Tacamahaca	Populus koreana	Populus koreana 2	156889	0.367	129	MW376787
Tacamahaca	Populus koreana	Populus koreana 3	156785	0.367	129	MW376789
Tacamahaca	Populus laurifolia	Populus laurifolia 1	157271	0.366	129	MW376790
Tacamahaca	Populus laurifolia	Populus laurifolia 2	157521	0.366	129	MW376792
Tacamahaca	Populus mainlingensis	Populus mainlingensis	155963	0.367	127	MW376793
Tacamahaca	Populus maximowiczii	Populus maximowiczii	156616	0.367	129	MW376794
Tacamahaca	Populus pamirica	Populus pamirica 1	157418	0.366	129	MW376802
Tacamahaca	Populus pamirica	Populus pamirica 2	157193	0.366	129	MK288023
Tacamahaca	Populus platyphylla	Populus platyphylla	156472	0.367	129	MW376803
Tacamahaca	Populus pseudoglauca	Populus pseudoglauca 1	155885	0.367	127	MW376805
Tacamahaca	Populus pseudoglauca	Populus pseudoglauca 2	155882	0.367	127	MW376809
Tacamahaca	Populus pseudoglauca	Populus pseudoglauca 3	155883	0.367	127	MW376807
Tacamahaca	Populus pseudomaximowiczii	Populus pseudomaximowiczii	156577	0.367	129	MW376808
Tacamahaca	Populus qamdoensis	Populus qamdoensis 1	156474	0.367	129	MW376810
Tacamahaca	Populus qamdoensis	Populus qamdoensis 2	156484	0.367	129	MW376812
Tacamahaca	Populus rockii	Populus rockii 1	156609	0.367	129	MW376813
Tacamahaca	Populus rockii	Populus rockii 2	156589	0.367	129	MW376816
Tacamahaca	Populus rockii	Populus rockii 3	156541	0.367	129	MW376815
Tacamahaca	Populus rockii	Populus rockii 4	156566	0.367	129	MW376819
Tacamahaca	Populus rockii	Populus rockii 5	156587	0.367	129	MW376818
Tacamahaca	Populus shanxiensis	Populus shanxiensis	156753	0.367	129	MW376820
Tacamahaca	Populus simonii	Populus simonii 1	156416	0.367	129	MW376822
Tacamahaca	Populus simonii	Populus simonii 2	156483	0.367	129	MW376823
Tacamahaca	Populus suaveolens	Populus suaveolens 1	156904	0.367	129	MW376824
Tacamahaca	Populus suaveolens	Populus suaveolens 2	156904	0.367	129	MW376825
Tacamahaca	Populus szechuanica	Populus szechuanica 1	156377	0.367	129	MW376826
Tacamahaca	Populus szechuanica	Populus szechuanica 2	156589	0.367	129	MW376827
Tacamahaca	Populus szechuanica	Populus szechuanica 3	156381	0.367	129	MW376830
Tacamahaca	Populus szechuanica	Populus szechuanica 4	156380	0.367	129	MW376829
Tacamahaca	Populus szechuanica var. tibetica	Populus szechuanica var. tibetica 1	157438	0.366	129	MW376828
Tacamahaca	Populus szechuanica var. tibetica	Populus szechuanica var. tibetica 2	157438	0.366	129	MW376833
Tacamahaca	Populus szechuanica var. tibetica	Populus szechuanica var. tibetica 3	155742	0.367	129	MW376831
Tacamahaca	Populus talassica	Populus talassica	156878	0.367	129	MW376832
Tacamahaca	Populus trichocarpa	Populus trichocarpa 1	157003	0.367	129	MW376839
Tacamahaca	Populus trichocarpa	Populus trichocarpa 2	156974	0.367	129	MW376840
Tacamahaca	Populus trinervis	Populus trinervis 1	156406	0.367	129	MW376841
Tacamahaca	Populus trinervis	Populus trinervis 2	156239	0.367	129	MW376843
Tacamahaca	Populus ussuriensis	Populus ussuriensis 1	156682	0.367	129	MW376842
Tacamahaca	Populus ussuriensis	Populus ussuriensis 2	156872	0.367	129	MW376845
Tacamahaca	Populus wenxianica	Populus wenxianica	156974	0.367	129	MW376844
Tacamahaca	Populus xiangchengensis	Populus xiangchengensis 1	156335	0.367	129	MW376851
Tacamahaca	Populus xiangchengensis	Populus xiangchengensis 2	156489	0.367	129	MW376852
Tacamahaca	Populus yatungensis	Populus yatungensis	157439	0.366	129	MW376856
Tacamahaca	Populus yunnanensis	Populus yunnanensis 1	156507	0.367	129	MW376858
Tacamahaca	Populus yunnanensis	Populus yunnanensis 2	156506	0.367	129	MW376857
Tacamahaca	Populus yunnanensis var. microphylla	Populus yunnanensis var. microphylla	156381	0.367	129	MW376821
Turanga	Populus euphratica	Populus euphratica	157879	0.365	129	MW376774
Turanga	Populus ilicifolia	Populus ilicifolia 1	158474	0.364	129	MW376781
Turanga	Populus ilicifolia	Populus ilicifolia 2	158470	0.364	129	MW376783
Turanga	Populus pruinosa	Populus pruinosa 1	157211	0.365	127	MW376804
Turanga	Populus pruinosa	Populus pruinosa 2	157041	0.366	127	MW376806

## Sheet: Table S3
Table S3: The functional annotation statistics of SNP in Populus annotated by SnpEff.
Type (alphabetical order)	Count	Percent
DOWNSTREAM	23951653	0.2486
EXON	8807966	0.0914
INTERGENIC	2533804	0.0263
INTRON	13012236	0.1351
SPLICE_SITE_ACCEPTOR	11694	0.0001
SPLICE_SITE_DONOR	14046	0.0002
SPLICE_SITE_REGION	573925	0.006
TRANSCRIPT	24649577	0.2558
UPSTREAM	19982381	0.2074
UTR_3_PRIME	1508821	0.0157
UTR_5_PRIME	1308086	0.0136

## Sheet: Table S4
Table S4: Summaries of the five subclades of sect. Aigeiros-Tacamahaca clade in the nuclear SNPs tree. The numbers in brackets indicate the number of variety or hybrid.
Subclade	Sect. Tacamahaca	No. of species	Sect. Aigeiros	No. of species	Disributions
Ⅰ	Populus iliensis	7(1)	Populus nigra	3(1)	Europe; Mid-West Asia; North China; Hengduan Mountains China.
	Populus simonii		Populus afghanica
	Populus platyphylla		Populus × jrtyschensis
	Populus qamdoensis
	Populus kandingensis
	Populus trinervis
	Populus yunnanensis
	Populus yunnanensis var. microphylla
Ⅱ	Populus wenxianica	1	Populus fremontii	2	Gansu China; U.S.A.
			Populus deltoides
Ⅲ	Populus angustifolia	3			North America.
	Populus trichocarpa
	Populus balsamifera
Ⅳ	Populus xiangchengensis	8(1)			China: Qinling Mountains; Hengduan Mountains; Himalaya Mountains.
	Populus szechuanica
	Populus rockii
	Populus ciliata
	Populus yatungensis
	Populus haoana
	Populus pseudoglauca
	Populus mainlingensis
	Populus szechuanica var. tibetica
Ⅴ	Populus pseudomaximowiczii	11			Central Asia; North Asia; North China.
	Populus laurifolia
	Populus talassica
	Populus pamirica
	Populus cathayana
	Populus intramongolica
	Populus shanxiensis
	Populus koreana
	Populus maximowiczii
	Populus suaveolens
	Populus ussuriensis

## Sheet: Tabal S5
Supplementary Table 5. Detail information of D-statistics tests for all comparisons. Only D-statistics greater than zero were calculated and recorded.
P1	P2	P3	Dstatistic	Z-score	p-value	f4-ratio	BBAA	ABBA	BABA
Populus × canescens	Populus alba	Populus × jrtyschensis	0.0718396	14.9342	0	0.00624233	366894	13469.8	11664.2
Populus × canescens	Populus alba	Populus adenopoda	0.0915248	16.9887	0	0.0148215	120538	26151.5	21765.9
Populus × canescens	Populus alba	Populus afghanica	0.0659591	13.2261	0	0.0043063	365330	13118.6	11495.1
Populus × canescens	Populus alba	Populus angustifolia	0.0652837	13.3927	0	0.00501871	365015	12966.4	11377.1
Populus × canescens	Populus alba	Populus balsamifera	0.0650729	13.174	0	0.00541985	365810	12951.6	11369
Populus × canescens	Populus alba	Populus cathayana	0.0656981	13.5788	0	0.00630402	361029	12961.7	11363.6
Populus × canescens	Populus alba	Populus ciliata	0.0662878	13.0512	0	0.00542774	361162	13015.2	11397
Populus × canescens	Populus ningshanica	Populus davidiana	0.0861367	15.0703	0	0.110922	35655.7	86500.5	72780.5
Populus × canescens	Populus wulianensis	Populus davidiana	0.0136158	2.23133	0.0256595	0.0167887	38096.7	77299.9	75223.2
Populus × canescens	Populus alba	Populus deltoides	0.0710519	14.693	0	0.00458558	368038	13534.9	11739.2
Populus × canescens	Populus × jrtyschensis	Populus euphratica	0.029818	5.62792	1.82398e-08	0.00585823	88962.3	74448.3	70137.1
Populus × canescens	Populus afghanica	Populus euphratica	0.0457716	8.29304	1.10372e-16	0.00883811	88030.4	74314.9	67809.6
Populus × canescens	Populus alba	Populus euphratica	0.0786059	16.529	0	0.00286696	386427	14481.6	12370.9
Populus × canescens	Populus angustifolia	Populus euphratica	0.0368169	6.69793	2.11386e-11	0.00703077	88125.4	72883.2	67707.1
Populus × canescens	Populus balsamifera	Populus euphratica	0.0220481	4.02159	5.78061e-05	0.00420845	88332.8	71816	68717.5
Populus × canescens	Populus cathayana	Populus euphratica	0.0600815	10.7577	0	0.011134	88514.4	72322.2	64124.3
Populus × canescens	Populus ciliata	Populus euphratica	0.0615015	10.9436	0	0.0114173	88418.1	72532.1	64127.4
Populus × canescens	Populus deltoides	Populus euphratica	0.0165967	3.04353	0.00233817	0.00329224	89556.1	74222.9	71799.4
Populus × canescens	Populus fremontii	Populus euphratica	0.0130182	2.36147	0.0182026	0.00259682	89634	74410.5	72498
Populus × canescens	Populus glauca	Populus euphratica	0.0692099	12.0034	0	0.012516	87894.2	71122.4	61914.9
Populus × canescens	Populus haoana	Populus euphratica	0.0575707	10.465	0	0.010692	88336.8	72292.6	64421.8
Populus × canescens	Populus heterophylla	Populus euphratica	0.0467463	8.73475	2.49366e-18	0.00894719	86658.2	73738.3	67152.2
Populus × canescens	Populus iliensis	Populus euphratica	0.0444483	8.25753	1.48753e-16	0.00852554	88755.9	73740.1	67463.9
Populus × canescens	Populus intromongolica	Populus euphratica	0.0608475	10.8125	0	0.0112768	88530.9	72375.1	64072.6
Populus × canescens	Populus kangdingensis	Populus euphratica	0.0504706	9.19501	0	0.00958285	88244.4	73409.6	66355.6
Populus × canescens	Populus koreana	Populus euphratica	0.0605833	10.8027	0	0.0112014	88468.1	72189.5	63942.2
Populus × canescens	Populus lasiocarpa	Populus euphratica	0.074251	13.6281	0	0.0136323	87492.5	72566	62534.7
Populus × canescens	Populus laurifolia	Populus euphratica	0.034714	6.47877	9.24723e-11	0.00668502	88883.4	73334.3	68413.6
Populus × canescens	Populus mainlingensis	Populus euphratica	0.0559235	9.90941	0	0.0103798	88382	72167.7	64523.5
Populus × canescens	Populus maximowiczii	Populus euphratica	0.061237	10.855	0	0.0113224	88550.3	72212	63878.2
Populus × canescens	Populus nigra	Populus euphratica	0.0272545	5.05865	4.22242e-07	0.00541482	88947.7	75118.2	71132.3
Populus × canescens	Populus pamirica	Populus euphratica	0.0479025	8.62905	6.17995e-18	0.00901012	88652.5	72561.8	65927.7
Populus × canescens	Populus platyphylla	Populus euphratica	0.0545213	9.92706	0	0.0102842	88384	73219.5	65648.2
Populus × canescens	Populus pseudoglauca	Populus euphratica	0.0585701	10.4558	0	0.0108603	88409.3	72261.9	64265.5
Populus × canescens	Populus pseudomaximowiczii	Populus euphratica	0.0614206	10.9949	0	0.0113295	88352.3	72065	63724.7
Populus × canescens	Populus qamdoensis	Populus euphratica	0.0459272	8.41256	4.01155e-17	0.00875944	88293.3	73416.2	66968.7
Populus × canescens	Populus rockii	Populus euphratica	0.0615423	11.0904	0	0.0113566	88213.5	72090.9	63732
Populus × canescens	Populus shanxiensis	Populus euphratica	0.0598934	10.7356	0	0.011101	88568.1	72335.9	64160.6
Populus × canescens	Populus simonii	Populus euphratica	0.0412593	7.56623	3.84208e-14	0.00800923	88609.2	74406.4	68509.8
Populus × canescens	Populus suaveolens	Populus euphratica	0.0604104	10.6968	0	0.0111506	88513.3	72055.9	63846
Populus × canescens	Populus szechuanica	Populus euphratica	0.0582041	10.5908	0	0.0107859	88232.8	72167.6	64228.8
Populus × canescens	Populus szechuanica var. tibetica	Populus euphratica	0.0580795	10.4629	0	0.01081	88433.2	72464.7	64509.3
Populus × canescens	Populus talassica	Populus euphratica	0.0455615	8.13439	4.14057e-16	0.00859271	88648.2	72617.5	66288.7
Populus × canescens	Populus trichocarpa	Populus euphratica	0.0100648	1.82921	0.0673687	0.00194395	88235.3	71792.6	70361.8
Populus × canescens	Populus trinervis	Populus euphratica	0.0491617	8.73976	2.38524e-18	0.00944198	88070.1	74177.4	67225.8
Populus × canescens	Populus ussuriensis	Populus euphratica	0.0610531	10.7618	0	0.0112874	88489.7	72209.4	63899.6
Populus × canescens	Populus wenxianica	Populus euphratica	0.037781	6.99778	2.60059e-12	0.00724755	89048.1	73316.1	67977.9
Populus × canescens	Populus xiangchengensis	Populus euphratica	0.0524455	9.44603	0	0.00976739	88348.1	72124.7	64936.4
Populus × canescens	Populus yatungensis	Populus euphratica	0.0618406	11.0198	0	0.0114647	88430.2	72466.3	64025.5
Populus × canescens	Populus yunnanensis	Populus euphratica	0.0553107	9.97387	0	0.0104207	88145.9	73175.4	65504.9
Populus × canescens	Populus yunnanensis var. microphylla	Populus euphratica	0.0467088	8.54468	1.2902e-17	0.0088702	88290.9	73169.1	66638.9
Populus × canescens	Populus alba	Populus fremontii	0.0733288	15.3267	0	0.00418472	368655	13592.4	11735.1
Populus × canescens	Populus alba	Populus glauca	0.0658508	13.3916	0	0.00613015	359223	12718.1	11146.6
Populus × canescens	Populus davidiana	Populus grandidentata	0.0589746	10.8395	0	0.0203835	96228.4	43433.2	38595.6
Populus × canescens	Populus rotundifolia	Populus grandidentata	0.0527838	9.49684	0	0.018249	93584.2	43192.4	38861.3
Populus × canescens	Populus tremula	Populus grandidentata	0.0839681	15.3554	0	0.0250757	110949	38419.2	32467.1
Populus × canescens	Populus tremuloides	Populus grandidentata	0.2203	25.455	0	0.0929434	72651.3	61091.2	39033.7
Populus × canescens	Populus alba	Populus haoana	0.0684359	13.9337	0	0.00586097	361510	13039.1	11368.7
Populus × canescens	Populus alba	Populus heterophylla	0.062439	12.4771	0	0.00382422	365855	12810.6	11304.9
Populus × canescens	Populus × jrtyschensis	Populus ilicifolia	0.0195706	3.74556	0.000179991	0.00308931	99274.1	75008.4	72128.9
Populus × canescens	Populus afghanica	Populus ilicifolia	0.0355441	6.50291	7.87807e-11	0.00551574	98299.3	74900.2	69758.5
Populus × canescens	Populus alba	Populus ilicifolia	0.0866725	17.5366	0	0.00261741	395231	15295.2	12855.3
Populus × canescens	Populus angustifolia	Populus ilicifolia	0.0271039	5.03033	4.89644e-07	0.00416532	98429.6	73574.3	69691.2
Populus × canescens	Populus balsamifera	Populus ilicifolia	0.00887421	1.65417	0.0980925	0.00136094	98783.3	72116.7	70848
Populus × canescens	Populus cathayana	Populus ilicifolia	0.0473246	8.62928	6.17995e-18	0.00705841	98927.8	72796.4	66217.6
Populus × canescens	Populus ciliata	Populus ilicifolia	0.049417	9.03788	1.0842e-19	0.00738264	98796.5	73067.2	66185.8
Populus × canescens	Populus deltoides	Populus ilicifolia	0.00745812	1.37948	0.167746	0.0011898	99878.7	74911.1	73802
Populus × canescens	Populus fremontii	Populus ilicifolia	0.00416995	0.770488	0.44101	0.000669493	99977	75145.1	74521
Populus × canescens	Populus glauca	Populus ilicifolia	0.0559727	9.90657	0	0.00814027	98289.2	71578	63989.9
Populus × canescens	Populus haoana	Populus ilicifolia	0.0446243	8.30231	1.02132e-16	0.00666577	98748	72726.4	66512.9
Populus × canescens	Populus heterophylla	Populus ilicifolia	0.0417517	7.9537	1.81018e-15	0.00645489	96875.3	75066.4	69049.3
Populus × canescens	Populus iliensis	Populus ilicifolia	0.0337167	6.39001	1.65878e-10	0.0052022	99096.7	74333.8	69484.7
Populus × canescens	Populus intromongolica	Populus ilicifolia	0.0481143	8.68245	3.90313e-18	0.00717579	98944.2	72854.8	66165.9
Populus × canescens	Populus kangdingensis	Populus ilicifolia	0.038169	7.12695	1.02615e-12	0.00582539	98629.3	73850.9	68420.5
Populus × canescens	Populus koreana	Populus ilicifolia	0.0474857	8.60791	7.48099e-18	0.00706179	98867.1	72603.9	66021.2
Populus × canescens	Populus lasiocarpa	Populus ilicifolia	0.0628431	11.61	0	0.00929106	97851.9	73234.4	64574.1
Populus × canescens	Populus laurifolia	Populus ilicifolia	0.0220934	4.18157	2.89501e-05	0.00341703	99279.1	73674.5	70489.4
Populus × canescens	Populus mainlingensis	Populus ilicifolia	0.042356	7.71601	1.20029e-14	0.00632306	98810	72525.6	66631.5
Populus × canescens	Populus maximowiczii	Populus ilicifolia	0.0480446	8.68112	3.90313e-18	0.00714337	98958.9	72625.5	65966.9
Populus × canescens	Populus nigra	Populus ilicifolia	0.018181	3.4369	0.000588412	0.00290364	99227.2	75798.7	73091.7
Populus × canescens	Populus pamirica	Populus ilicifolia	0.0343569	6.28301	3.32078e-10	0.00519226	99061.9	72857.2	68017.2
Populus × canescens	Populus platyphylla	Populus ilicifolia	0.042698	7.93155	2.16428e-15	0.00648284	98798.9	73786.1	67743.1
Populus × canescens	Populus pseudoglauca	Populus ilicifolia	0.0453283	8.25957	1.4615e-16	0.00676057	98828	72666.1	66364.1
Populus × canescens	Populus pseudomaximowiczii	Populus ilicifolia	0.0477805	8.69715	3.36103e-18	0.0070878	98786.9	72446.8	65839.4
Populus × canescens	Populus qamdoensis	Populus ilicifolia	0.0334891	6.2632	3.77158e-10	0.00513271	98695.7	73836.2	69051.1
Populus × canescens	Populus rockii	Populus ilicifolia	0.0478222	8.75779	1.95156e-18	0.00709945	98684.1	72500.5	65882.7
Populus × canescens	Populus shanxiensis	Populus ilicifolia	0.0471559	8.60372	7.69784e-18	0.00703532	98993.9	72825.4	66266.4
Populus × canescens	Populus simonii	Populus ilicifolia	0.0312733	5.88103	4.07731e-09	0.00488579	98951.8	75086.4	70532.4
Populus × canescens	Populus suaveolens	Populus ilicifolia	0.0473373	8.49726	1.94072e-17	0.00702884	98916.7	72481.5	65929.5
Populus × canescens	Populus szechuanica	Populus ilicifolia	0.0447187	8.25233	1.55366e-16	0.00666626	98685.2	72574.2	66361.2
Populus × canescens	Populus szechuanica var. tibetica	Populus ilicifolia	0.0454489	8.36828	5.84385e-17	0.00680142	98825.2	72921.5	66581.3
Populus × canescens	Populus talassica	Populus ilicifolia	0.0320119	5.8123	6.16207e-09	0.0048525	99072.9	72917	68393.4
Populus × canescens	Populus trinervis	Populus ilicifolia	0.0387296	7.06879	1.56288e-12	0.00598684	98432.5	74849.9	69268.2
Populus × canescens	Populus ussuriensis	Populus ilicifolia	0.0481047	8.62522	6.39679e-18	0.00715226	98874.7	72631.7	65964.6
Populus × canescens	Populus wenxianica	Populus ilicifolia	0.0270026	5.04957	4.42812e-07	0.00416907	99411.7	73908	70021.5
Populus × canescens	Populus xiangchengensis	Populus ilicifolia	0.0387768	7.12526	1.03883e-12	0.00580507	98795.5	72474.7	67063.8
Populus × canescens	Populus yatungensis	Populus ilicifolia	0.0493068	9.04632	1.0842e-19	0.00735864	98850.6	72985	66125.9
Populus × canescens	Populus yunnanensis	Populus ilicifolia	0.0434331	7.99229	1.32457e-15	0.00658455	98561.9	73739.8	67600.9
Populus × canescens	Populus yunnanensis var. microphylla	Populus ilicifolia	0.0334058	6.22847	4.71009e-10	0.00509846	98730.1	73510.7	68758.1
Populus × canescens	Populus alba	Populus iliensis	0.0694248	14.5499	0	0.00682627	364315	13274.6	11551.1
Populus × canescens	Populus alba	Populus intromongolica	0.0660537	13.2235	0	0.00573187	360958	12967.9	11360.9
Populus × canescens	Populus alba	Populus kangdingensis	0.0678117	13.3097	0	0.00605547	363673	13179.8	11505.9
Populus × canescens	Populus alba	Populus koreana	0.0652137	13.7099	0	0.00639615	360907	12964.6	11377.2
Populus × canescens	Populus alba	Populus lasiocarpa	0.0664872	14.0226	0	0.00577998	360353	12858.6	11255.3
Populus × canescens	Populus alba	Populus laurifolia	0.0688057	14.1602	0	0.00672009	365145	13266.7	11558.6
Populus × canescens	Populus alba	Populus mainlingensis	0.067757	13.4796	0	0.00551034	361584	13042.4	11387.1
Populus × canescens	Populus alba	Populus maximowiczii	0.0656674	13.2453	0	0.00591911	360752	12966.4	11368.4
Populus × canescens	Populus × jrtyschensis	Populus mexicana	0.0277003	6.38226	1.74498e-10	0.00463985	106964	64058.4	60605.2
Populus × canescens	Populus afghanica	Populus mexicana	0.0479715	10.489	0	0.00789227	106033	64151.7	58278.6
Populus × canescens	Populus alba	Populus mexicana	0.08392	16.7846	0	0.00293999	413532	14131.1	11942.9
Populus × canescens	Populus angustifolia	Populus mexicana	0.0536811	11.3115	0	0.008769	105477	64051.2	57524.8
Populus × canescens	Populus balsamifera	Populus mexicana	0.0349476	7.47074	7.97465e-14	0.0056978	105701	62793.4	58552.6
Populus × canescens	Populus cathayana	Populus mexicana	0.0747088	16.5474	0	0.0117654	106153	62986.9	54229.8
Populus × canescens	Populus ciliata	Populus mexicana	0.079559	17.2115	0	0.0125641	105913	63439.1	54088.7
Populus × canescens	Populus deltoides	Populus mexicana	0.0294214	6.4174	1.38621e-10	0.00500035	106679	65110.1	61388.3
Populus × canescens	Populus fremontii	Populus mexicana	0.0259124	5.66468	1.47295e-08	0.00443814	106752	65385.6	62082.6
Populus × canescens	Populus glauca	Populus mexicana	0.114388	25.1234	0	0.0176341	104318	63929.2	50805
Populus × canescens	Populus haoana	Populus mexicana	0.0732803	15.8926	0	0.0115733	105919	63084.6	54470.1
Populus × canescens	Populus heterophylla	Populus mexicana	0.100099	21.478	0	0.0165902	102539	67846.6	55499.8
Populus × canescens	Populus iliensis	Populus mexicana	0.0492134	11.2809	0	0.00804191	106643	63802.9	57817.6
Populus × canescens	Populus intromongolica	Populus mexicana	0.0746675	16.1368	0	0.0117557	106200	62956.6	54208.2
Populus × canescens	Populus kangdingensis	Populus mexicana	0.0573951	12.5196	0	0.00925777	106000	63467.7	56577.7
Populus × canescens	Populus koreana	Populus mexicana	0.0759529	16.7337	0	0.0119259	106050	62866.3	53990.7
Populus × canescens	Populus lasiocarpa	Populus mexicana	0.0955155	21.0942	0	0.0148713	104892	63468.3	52401
Populus × canescens	Populus laurifolia	Populus mexicana	0.0383911	8.61883	6.72205e-18	0.00629411	106669	63349.7	58665.4
Populus × canescens	Populus mainlingensis	Populus mexicana	0.0718635	15.4945	0	0.0113451	105915	62965.8	54522.7
Populus × canescens	Populus maximowiczii	Populus mexicana	0.0771488	16.6543	0	0.0121046	106094	62898.7	53888.7
Populus × canescens	Populus nigra	Populus mexicana	0.0218998	4.93641	7.95725e-07	0.00371476	107090	64505.7	61740.9
Populus × canescens	Populus pamirica	Populus mexicana	0.0587802	12.7022	0	0.0094007	106271	63008.6	56012.5
Populus × canescens	Populus platyphylla	Populus mexicana	0.0634327	14.3788	0	0.0101753	106175	63478.5	55905.6
Populus × canescens	Populus pseudoglauca	Populus mexicana	0.0751843	16.3091	0	0.0118596	105965	63113.9	54287.2
Populus × canescens	Populus pseudomaximowiczii	Populus mexicana	0.0783076	17.1605	0	0.0122724	105904	62875.5	53743.4
Populus × canescens	Populus qamdoensis	Populus mexicana	0.0525789	12.0212	0	0.00852786	106041	63529.3	57182.4
Populus × canescens	Populus rockii	Populus mexicana	0.0783135	16.9113	0	0.0122819	105794	62917.7	53778.8
Populus × canescens	Populus shanxiensis	Populus mexicana	0.074777	16.3683	0	0.0117789	106182	63008.1	54240.6
Populus × canescens	Populus simonii	Populus mexicana	0.0422007	9.6035	0	0.0069795	106578	64139.4	58945.2
Populus × canescens	Populus suaveolens	Populus mexicana	0.0771448	16.7815	0	0.0120899	106020	62816.9	53819
Populus × canescens	Populus szechuanica	Populus mexicana	0.0742121	16.1126	0	0.011687	105778	62936.9	54240.9
Populus × canescens	Populus szechuanica var. tibetica	Populus mexicana	0.0738807	16.1979	0	0.011692	105987	63230	54529.8
Populus × canescens	Populus talassica	Populus mexicana	0.0547449	11.8353	0	0.00878131	106316	62958.3	56422.8
Populus × canescens	Populus trichocarpa	Populus mexicana	0.0178687	3.68967	0.000224542	0.00294891	105726	62513.5	60318.7
Populus × canescens	Populus trinervis	Populus mexicana	0.0511273	11.3447	0	0.00834383	106002	63834.5	57624.7
Populus × canescens	Populus ussuriensis	Populus mexicana	0.0765482	16.6422	0	0.0120219	106094	62917.8	53970.2
Populus × canescens	Populus wenxianica	Populus mexicana	0.0514197	11.6482	0	0.00842654	106446	64112.8	57841.9
Populus × canescens	Populus xiangchengensis	Populus mexicana	0.066642	14.4149	0	0.0105434	105896	62797.8	54950.7
Populus × canescens	Populus yatungensis	Populus mexicana	0.0794858	17.4037	0	0.0125404	105979	63373.4	54040.7
Populus × canescens	Populus yunnanensis	Populus mexicana	0.0642216	14.5093	0	0.010275	105887	63359.6	55712.6
Populus × canescens	Populus yunnanensis var. microphylla	Populus mexicana	0.0538999	11.9308	0	0.00869774	105995	63282.9	56809.9
Populus × canescens	Populus alba	Populus nigra	0.0729647	14.5812	0	0.00473853	367955	13558.8	11714.8
Populus × canescens	Populus davidiana	Populus ningshanica	0.416228	81.0654	0	0.55927	72780.5	86500.5	35655.7
Populus × canescens	Populus rotundifolia	Populus ningshanica	0.340137	67.8786	0	0.435224	72677	78113.5	38461.9
Populus × canescens	Populus tremula	Populus ningshanica	0.198917	49.6242	0	0.196777	93970	53871.7	35995.5
Populus × canescens	Populus alba	Populus pamirica	0.0664805	13.3067	0	0.00524406	362756	13052.1	11424.9
Populus × canescens	Populus alba	Populus platyphylla	0.067498	13.717	0	0.00701116	362802	13144.2	11482
Populus × canescens	Populus × jrtyschensis	Populus pruinosa	0.0249799	4.73491	2.19152e-06	0.0049006	92635.3	74602.9	70966.6
Populus × canescens	Populus afghanica	Populus pruinosa	0.0405988	7.3762	1.62874e-13	0.00782675	91674.4	74417.1	68610.3
Populus × canescens	Populus alba	Populus pruinosa	0.083955	17.4046	0	0.00310934	389490	14899.4	12591.4
Populus × canescens	Populus angustifolia	Populus pruinosa	0.0331752	6.07175	1.26526e-09	0.00633872	91792.5	73233.8	68530.7
Populus × canescens	Populus balsamifera	Populus pruinosa	0.0169677	3.09011	0.00200085	0.00323778	92051.5	71995.3	69592.9
Populus × canescens	Populus cathayana	Populus pruinosa	0.0551767	9.87188	0	0.0102263	92198.9	72553.2	64965.4
Populus × canescens	Populus ciliata	Populus pruinosa	0.0565803	10.1007	0	0.0105086	92136.7	72799.5	65002.6
Populus × canescens	Populus deltoides	Populus pruinosa	0.011535	2.11829	0.0341503	0.00228485	93238.2	74333.3	72638
Populus × canescens	Populus fremontii	Populus pruinosa	0.00791726	1.43274	0.151931	0.00157762	93324.9	74516.2	73345.5
Populus × canescens	Populus glauca	Populus pruinosa	0.0640145	11.2341	0	0.0115709	91579.4	71340.9	62756.7
Populus × canescens	Populus haoana	Populus pruinosa	0.0518065	9.4272	0	0.00961704	92068.8	72447.2	65310.4
Populus × canescens	Populus heterophylla	Populus pruinosa	0.0463421	8.74093	2.27682e-18	0.0089004	90280.8	74533.5	67931.4
Populus × canescens	Populus iliensis	Populus pruinosa	0.0395657	7.37291	1.66943e-13	0.00758396	92429.9	73921.4	68294.6
Populus × canescens	Populus intromongolica	Populus pruinosa	0.055728	9.88042	0	0.0103269	92224.8	72586.3	64923.1
Populus × canescens	Populus kangdingensis	Populus pruinosa	0.04483	8.16887	3.11274e-16	0.00849984	91940.6	73517.2	67208.5
Populus × canescens	Populus koreana	Populus pruinosa	0.0558402	9.9276	0	0.0103289	92157.4	72451.6	64788.1
Populus × canescens	Populus lasiocarpa	Populus pruinosa	0.0692997	12.5832	0	0.0127188	91205.6	72846.7	63404.5
Populus × canescens	Populus laurifolia	Populus pruinosa	0.0292711	5.47034	4.49161e-08	0.0056296	92585.4	73449.9	69272.2
Populus × canescens	Populus mainlingensis	Populus pruinosa	0.0497361	8.83555	9.75782e-19	0.00922851	92110.4	72255.4	65408.5
Populus × canescens	Populus maximowiczii	Populus pruinosa	0.0564256	9.96998	0	0.0104317	92245.9	72472.2	64730.5
Populus × canescens	Populus nigra	Populus pruinosa	0.0226596	4.22996	2.33728e-05	0.00449471	92599.7	75276.8	71940.9
Populus × canescens	Populus pamirica	Populus pruinosa	0.0427001	7.66993	1.72095e-14	0.00802459	92335.7	72723.9	66767.6
Populus × canescens	Populus platyphylla	Populus pruinosa	0.0496019	9.08125	1.0842e-19	0.00935309	92087.6	73450.8	66508.5
Populus × canescens	Populus pseudoglauca	Populus pruinosa	0.0526346	9.40165	0	0.00975419	92130.1	72381.5	65142.9
Populus × canescens	Populus pseudomaximowiczii	Populus pruinosa	0.0558578	9.98258	0	0.0102974	92069.6	72242.3	64598.7
Populus × canescens	Populus qamdoensis	Populus pruinosa	0.040248	7.40371	1.32435e-13	0.00766707	92017	73539.6	67849
Populus × canescens	Populus rockii	Populus pruinosa	0.0557342	10.0038	0	0.010281	91951.9	72256.2	64627.1
Populus × canescens	Populus shanxiensis	Populus pruinosa	0.0550352	9.87003	0	0.0102031	92266.9	72589.2	65016.1
Populus × canescens	Populus simonii	Populus pruinosa	0.036433	6.7115	1.92634e-11	0.00706552	92288	74589.2	69345.2
Populus × canescens	Populus suaveolens	Populus pruinosa	0.0554898	9.78749	0	0.0102476	92211.5	72303.2	64700.8
Populus × canescens	Populus szechuanica	Populus pruinosa	0.0523186	9.48592	0	0.00968631	91962.8	72305.1	65115.4
Populus × canescens	Populus szechuanica var. tibetica	Populus pruinosa	0.0530412	9.5676	0	0.00986325	92132.1	72687.2	65364.8
Populus × canescens	Populus talassica	Populus pruinosa	0.0397484	7.08866	1.35413e-12	0.00748849	92328.1	72682.3	67125.2
Populus × canescens	Populus trichocarpa	Populus pruinosa	0.00400723	0.724203	0.468941	0.000772708	91985.8	71842.5	71269
Populus × canescens	Populus trinervis	Populus pruinosa	0.0446923	7.98459	1.4099e-15	0.00858533	91769.9	74452.4	68082.2
Populus × canescens	Populus ussuriensis	Populus pruinosa	0.05627	9.89471	0	0.0104036	92177.5	72464.7	64744
Populus × canescens	Populus wenxianica	Populus pruinosa	0.0329249	6.08173	1.18889e-09	0.00631292	92727	73499	68813.4
Populus × canescens	Populus xiangchengensis	Populus pruinosa	0.046121	8.29354	1.09938e-16	0.0085819	92084.6	72195.5	65829.6
Populus × canescens	Populus yatungensis	Populus pruinosa	0.0569723	10.1896	0	0.0105667	92138.8	72731.2	64890.6
Populus × canescens	Populus yunnanensis	Populus pruinosa	0.0501294	9.06669	1.0842e-19	0.00943989	91866.5	73388.8	66382.2
Populus × canescens	Populus yunnanensis var. microphylla	Populus pruinosa	0.0403951	7.39544	1.40938e-13	0.00766134	92033.9	73224.7	67538.5
Populus × canescens	Populus alba	Populus pseudoglauca	0.0669554	13.4665	0	0.00599842	361317	13041.8	11405
Populus × canescens	Populus alba	Populus pseudomaximowiczii	0.0669963	13.6245	0	0.0064517	360764	12964	11336
Populus × canescens	Populus alba	Populus qamdoensis	0.0700532	14.2026	0	0.00686725	364248	13252.8	11517.6
Populus × canescens	Populus alba	Populus qiongdaoensis	0.101423	18.8107	0	0.0141367	123655	25829.3	21072.4
Populus × canescens	Populus ningshanica	Populus qiongdaoensis	0.346153	73.9509	0	0.118975	79481.1	77840.3	37808.2
Populus × canescens	Populus tomentosa	Populus qiongdaoensis	0.421371	82.0563	0	0.129304	76180.1	73378.6	29871.9
Populus × canescens	Populus wulianensis	Populus qiongdaoensis	0.341382	71.6311	0	0.116444	79460.7	76964.2	37789.4
Populus × canescens	Populus alba	Populus rockii	0.0670736	13.5518	0	0.00596827	360913	12968.8	11338.4
Populus × canescens	Populus ningshanica	Populus rotundifolia	0.0360531	6.1191	9.41076e-10	0.0284411	38461.9	78113.5	72677
Populus × canescens	Populus alba	Populus shanxiensis	0.0658436	13.4972	0	0.00573213	361023	12978.4	11374.9
Populus × canescens	Populus alba	Populus simonii	0.0697655	14.0562	0	0.00663319	365560	13344.4	11603.9
Populus × canescens	Populus alba	Populus suaveolens	0.0642626	13.2848	0	0.00608641	360772	12946.7	11383.2
Populus × canescens	Populus alba	Populus szechuanica	0.0685613	13.9032	0	0.00620201	361394	13012.2	11342.4
Populus × canescens	Populus alba	Populus szechuanica var. tibetica	0.0666524	13.4013	0	0.00686025	361536	13032.5	11403.8
Populus × canescens	Populus alba	Populus talassica	0.0661506	13.1563	0	0.00494084	363127	13050.8	11431.2
Populus × canescens	Populus adenopoda	Populus tomentosa	0.457256	141.197	0	0.880595	16279.8	157816	58777.4
Populus × canescens	Populus alba	Populus tomentosa	0.366915	40.9146	0	0.184955	74236.6	38782.6	17962.1
Populus × canescens	Populus davidiana	Populus tremula	0.163352	15.9177	0	0.274868	35167.5	77891.5	56017.2
Populus × canescens	Populus rotundifolia	Populus tremula	0.108763	10.1448	0	0.180642	35316.9	73495.1	59076.3
Populus × canescens	Populus davidiana	Populus tremuloides	0.203498	28.7377	0	0.151616	66762.8	64590.9	42747.7
Populus × canescens	Populus rotundifolia	Populus tremuloides	0.172342	23.2069	0	0.128326	65404.4	62747.6	44299
Populus × canescens	Populus tremula	Populus tremuloides	0.319347	55.4838	0	0.211087	77140.3	62561.5	32275.6
Populus × canescens	Populus alba	Populus trichocarpa	0.0651119	13.4672	0	0.00551262	367594	13001.6	11412
Populus × canescens	Populus alba	Populus trinervis	0.0685208	13.4679	0	0.00506109	364748	13234.4	11537.1
Populus × canescens	Populus alba	Populus ussuriensis	0.0647958	13.3605	0	0.00614132	360856	12968.8	11390.4
Populus × canescens	Populus alba	Populus wenxianica	0.0672702	14.2243	0	0.00662328	364560	13243.6	11574.1
Populus × canescens	Populus davidiana	Populus wulianensis	0.339726	61.1293	0	0.324851	75223.2	77299.9	38096.7
Populus × canescens	Populus rotundifolia	Populus wulianensis	0.286379	53.5283	0	0.266052	74276.8	72212.6	40060.1
Populus × canescens	Populus tremula	Populus wulianensis	0.209392	48.2111	0	0.156091	93642.7	54559.2	35666.6
Populus × canescens	Populus alba	Populus xiangchengensis	0.0684581	13.6682	0	0.00582109	362008	13034.3	11364
Populus × canescens	Populus alba	Populus yatungensis	0.0661736	12.927	0	0.00548162	361039	13002.4	11388.4
Populus × canescens	Populus alba	Populus yunnanensis	0.0678949	13.7954	0	0.00703436	362869	13122.5	11453.9
Populus × canescens	Populus alba	Populus yunnanensis var. microphylla	0.0696449	14.3533	0	0.00667694	363897	13214.1	11493.4
Populus × jrtyschensis	Populus afghanica	Populus × canescens	0.0309983	7.39103	1.45696e-13	0.00346132	217020	23206.9	21811.4
Populus × jrtyschensis	Populus angustifolia	Populus × canescens	0.0274067	6.50167	7.94325e-11	0.00396011	167959	29861.5	28268.4
Populus × jrtyschensis	Populus balsamifera	Populus × canescens	0.0133388	3.3641	0.000767927	0.00195991	163932	30007.5	29217.5
Populus × jrtyschensis	Populus cathayana	Populus × canescens	0.108617	24.366	0	0.0138097	181014	28399.3	22834.4
Populus × jrtyschensis	Populus ciliata	Populus × canescens	0.102667	22.1801	0	0.0135776	174559	29350.2	23884.8
Populus × jrtyschensis	Populus glauca	Populus × canescens	0.107832	22.0133	0	0.017738	139660	36749.1	29595.1
Populus × jrtyschensis	Populus haoana	Populus × canescens	0.0953938	20.7697	0	0.0126358	174498	29222.5	24132.7
Populus × jrtyschensis	Populus heterophylla	Populus × canescens	0.00836173	1.82716	0.067676	0.00168939	126439	41046.1	40365.3
Populus × jrtyschensis	Populus iliensis	Populus × canescens	0.0648594	20.946	0	0.00611952	255123	20249.4	17782.7
Populus × jrtyschensis	Populus intromongolica	Populus × canescens	0.110305	23.5582	0	0.0139871	181520	28350.2	22717.2
Populus × jrtyschensis	Populus kangdingensis	Populus × canescens	0.0592495	15.5881	0	0.00760135	187362	27384.4	24320.9
Populus × jrtyschensis	Populus koreana	Populus × canescens	0.110205	25.0779	0	0.0141435	177922	28714.4	23013.7
Populus × jrtyschensis	Populus lasiocarpa	Populus × canescens	0.10217	21.042	0	0.0152346	154587	33077.7	26945.2
Populus × jrtyschensis	Populus laurifolia	Populus × canescens	0.037923	10.1936	0	0.00408401	237336	22503.9	20859.5
Populus × jrtyschensis	Populus mainlingensis	Populus × canescens	0.0944163	21.0915	0	0.0124923	174411	29171.1	24137.9
Populus × jrtyschensis	Populus maximowiczii	Populus × canescens	0.113189	24.9199	0	0.0145282	178812	28750.8	22904.1
Populus × jrtyschensis	Populus pamirica	Populus × canescens	0.0778518	17.592	0	0.00967679	192669	26994.3	23094.7
Populus × jrtyschensis	Populus platyphylla	Populus × canescens	0.0775283	21.9488	0	0.00969936	189970	27175	23264.5
Populus × jrtyschensis	Populus pseudoglauca	Populus × canescens	0.100096	22.6313	0	0.0132034	174419	29226.8	23908.2
Populus × jrtyschensis	Populus pseudomaximowiczii	Populus × canescens	0.112087	25.9551	0	0.0144026	176747	28784	22981.7
Populus × jrtyschensis	Populus qamdoensis	Populus × canescens	0.0476194	13.6386	0	0.00620923	187751	27492.7	24993.4
Populus × jrtyschensis	Populus rockii	Populus × canescens	0.108453	24.1255	0	0.0140497	175282	28904.5	23248.4
Populus × jrtyschensis	Populus shanxiensis	Populus × canescens	0.109193	23.4598	0	0.0138432	181572	28352.6	22770.4
Populus × jrtyschensis	Populus simonii	Populus × canescens	0.0336457	11.0954	0	0.00316311	259940	19571.6	18297.5
Populus × jrtyschensis	Populus suaveolens	Populus × canescens	0.112238	25.3832	0	0.0145032	176630	28946	23104
Populus × jrtyschensis	Populus szechuanica	Populus × canescens	0.0981449	22.5329	0	0.0128613	174893	28972.8	23794
Populus × jrtyschensis	Populus szechuanica var. tibetica	Populus × canescens	0.0974867	24.0758	0	0.0126616	179081	28699.9	23601.2
Populus × jrtyschensis	Populus talassica	Populus × canescens	0.0701697	15.4027	0	0.0087724	193341	26950.6	23416.4
Populus × jrtyschensis	Populus trinervis	Populus × canescens	0.0405003	9.09771	1.0842e-19	0.0050124	197767	25935	23916
Populus × jrtyschensis	Populus ussuriensis	Populus × canescens	0.111294	24.8114	0	0.0143089	177990	28781.7	23016.8
Populus × jrtyschensis	Populus wenxianica	Populus × canescens	0.0365893	10.2274	0	0.00556482	166960	31800.9	29555.9
Populus × jrtyschensis	Populus xiangchengensis	Populus × canescens	0.0857018	19.7112	0	0.0113756	174748	29050.9	24464.5
Populus × jrtyschensis	Populus yatungensis	Populus × canescens	0.105118	23.0571	0	0.0138469	174569	29329	23749.5
Populus × jrtyschensis	Populus yunnanensis	Populus × canescens	0.0747107	20.461	0	0.0094743	185904	27444.4	23628.7
Populus × jrtyschensis	Populus yunnanensis var. microphylla	Populus × canescens	0.0537959	15.1415	0	0.00702226	185209	27686.3	24859.5
Populus × jrtyschensis	Populus afghanica	Populus adenopoda	0.0423645	9.49439	0	0.00342245	222482	23499.7	21589.5
Populus × jrtyschensis	Populus angustifolia	Populus adenopoda	0.0381751	8.68486	3.79471e-18	0.00398229	173373	30219.9	27997.4
Populus × jrtyschensis	Populus balsamifera	Populus adenopoda	0.0146964	3.47747	0.00050617	0.00155706	169515	29985.4	29116.8
Populus × jrtyschensis	Populus cathayana	Populus adenopoda	0.112139	24.3106	0	0.010281	186575	28448.7	22711.6
Populus × jrtyschensis	Populus ciliata	Populus adenopoda	0.109251	22.952	0	0.0104057	180024	29471.4	23666
Populus × jrtyschensis	Populus glauca	Populus adenopoda	0.117478	23.7448	0	0.0139625	145020	37064.6	29271.5
Populus × jrtyschensis	Populus haoana	Populus adenopoda	0.0993534	20.6777	0	0.00946184	179980	29209.9	23930.2
Populus × jrtyschensis	Populus heterophylla	Populus adenopoda	0.0270295	5.7618	8.32208e-09	0.00396201	131545	41998.2	39787.6
Populus × jrtyschensis	Populus iliensis	Populus adenopoda	0.0694402	21.9988	0	0.00471711	260662	20270.9	17638.4
Populus × jrtyschensis	Populus intromongolica	Populus adenopoda	0.114078	23.7669	0	0.0104208	187068	28397.3	22581.7
Populus × jrtyschensis	Populus kangdingensis	Populus adenopoda	0.0625494	15.7293	0	0.00577053	192856	27350.3	24130.2
Populus × jrtyschensis	Populus koreana	Populus adenopoda	0.112415	24.6237	0	0.0103919	183480	28684.6	22887.1
Populus × jrtyschensis	Populus lasiocarpa	Populus adenopoda	0.114152	23.0102	0	0.0122982	159951	33486.8	26624.9
Populus × jrtyschensis	Populus laurifolia	Populus adenopoda	0.0368546	9.70204	0	0.00284595	242910	22337.1	20749.2
Populus × jrtyschensis	Populus mainlingensis	Populus adenopoda	0.0968522	20.7978	0	0.00920722	179908	29086.6	23949.9
Populus × jrtyschensis	Populus maximowiczii	Populus adenopoda	0.116031	24.8078	0	0.0107109	184364	28750.8	22772.5
Populus × jrtyschensis	Populus pamirica	Populus adenopoda	0.0799407	17.9341	0	0.00713963	198189	26915.3	22930.6
Populus × jrtyschensis	Populus platyphylla	Populus adenopoda	0.0808206	21.8556	0	0.00728057	195498	27171.2	23107.6
Populus × jrtyschensis	Populus pseudoglauca	Populus adenopoda	0.103221	22.3251	0	0.009782	179916	29181.4	23720.8
Populus × jrtyschensis	Populus pseudomaximowiczii	Populus adenopoda	0.114947	25.892	0	0.0106308	182281	28762.8	22832.1
Populus × jrtyschensis	Populus qamdoensis	Populus adenopoda	0.0492262	13.5463	0	0.00460147	193243	27369.1	24801
Populus × jrtyschensis	Populus rockii	Populus adenopoda	0.111084	23.9754	0	0.0103477	180822	28878.7	23104.2
Populus × jrtyschensis	Populus shanxiensis	Populus adenopoda	0.113025	23.5152	0	0.0103387	187125	28407.7	22638.2
Populus × jrtyschensis	Populus simonii	Populus adenopoda	0.0378721	12.0654	0	0.00256136	265485	19587.2	18157.7
Populus × jrtyschensis	Populus suaveolens	Populus adenopoda	0.112747	24.7173	0	0.0104783	182217	28853.5	23006.5
Populus × jrtyschensis	Populus szechuanica	Populus adenopoda	0.10194	22.7672	0	0.00960237	180383	28957.6	23599.9
Populus × jrtyschensis	Populus szechuanica var. tibetica	Populus adenopoda	0.101425	24.5961	0	0.00946828	184575	28696.2	23411.2
Populus × jrtyschensis	Populus talassica	Populus adenopoda	0.0717712	15.4361	0	0.00644632	198869	26855.9	23259.1
Populus × jrtyschensis	Populus trinervis	Populus adenopoda	0.045963	9.99938	0	0.00409245	203238	25986.7	23702.8
Populus × jrtyschensis	Populus ussuriensis	Populus adenopoda	0.113247	24.4687	0	0.0104816	183555	28747.2	22898.5
Populus × jrtyschensis	Populus wenxianica	Populus adenopoda	0.0387432	10.2876	0	0.00424224	172464	31743.7	29375.7
Populus × jrtyschensis	Populus xiangchengensis	Populus adenopoda	0.0878754	19.4991	0	0.00838716	180257	28970.1	24289.9
Populus × jrtyschensis	Populus yatungensis	Populus adenopoda	0.110955	23.897	0	0.0105275	180043	29415.1	23539.5
Populus × jrtyschensis	Populus yunnanensis	Populus adenopoda	0.0798943	20.94	0	0.00728622	191379	27485.8	23418.8
Populus × jrtyschensis	Populus yunnanensis var. microphylla	Populus adenopoda	0.0548517	14.539	0	0.00513556	190723	27554.9	24689.2
Populus × jrtyschensis	Populus nigra	Populus afghanica	0.473658	89.365	0	0.119724	144044	34094.2	12177.3
Populus × jrtyschensis	Populus simonii	Populus afghanica	0.0321927	3.16547	0.00154832	0.0136601	84056.1	40124.8	37622
Populus × jrtyschensis	Populus afghanica	Populus alba	0.0269987	6.35491	2.08547e-10	0.00279964	215268	23078	21864.6
Populus × jrtyschensis	Populus angustifolia	Populus alba	0.0237179	5.59477	2.2092e-08	0.00317512	166220	29711.6	28334.8
Populus × jrtyschensis	Populus balsamifera	Populus alba	0.00958011	2.40531	0.016159	0.00130786	162217	29875.5	29308.5
Populus × jrtyschensis	Populus cathayana	Populus alba	0.104603	23.1742	0	0.0123608	179303	28286.9	22929.5
Populus × jrtyschensis	Populus ciliata	Populus alba	0.0991935	21.0777	0	0.0121736	172835	29244.4	23966.3
Populus × jrtyschensis	Populus glauca	Populus alba	0.104407	21.2852	0	0.0159656	137938	36598.8	29678.9
Populus × jrtyschensis	Populus haoana	Populus alba	0.0928163	20.5581	0	0.0114277	172772	29167.1	24212.6
Populus × jrtyschensis	Populus heterophylla	Populus alba	0.00468481	1.02021	0.30763	0.000878681	124728	40840.9	40460.1
Populus × jrtyschensis	Populus iliensis	Populus alba	0.0626915	19.8365	0	0.00549848	253361	20211.1	17826.5
Populus × jrtyschensis	Populus intromongolica	Populus alba	0.106478	22.4134	0	0.0125382	179798	28235.9	22801.5
Populus × jrtyschensis	Populus kangdingensis	Populus alba	0.0566787	14.6922	0	0.00676436	185634	27329.8	24397.9
Populus × jrtyschensis	Populus koreana	Populus alba	0.106047	23.911	0	0.0126471	176210	28590.2	23107.8
Populus × jrtyschensis	Populus lasiocarpa	Populus alba	0.0989369	20.4122	0	0.0136733	152841	32934.3	27004.2
Populus × jrtyschensis	Populus laurifolia	Populus alba	0.0356579	9.55064	0	0.00356922	235589	22465.7	20918.7
Populus × jrtyschensis	Populus mainlingensis	Populus alba	0.0915984	20.7336	0	0.0112593	172680	29095.1	24212.2
Populus × jrtyschensis	Populus maximowiczii	Populus alba	0.109169	23.5024	0	0.0130127	177110	28647.2	23008.1
Populus × jrtyschensis	Populus pamirica	Populus alba	0.0742768	16.7811	0	0.00858416	190957	26909.6	23188.4
Populus × jrtyschensis	Populus platyphylla	Populus alba	0.0746981	20.8922	0	0.00869248	188232	27099.2	23332.1
Populus × jrtyschensis	Populus pseudoglauca	Populus alba	0.0969228	22.2397	0	0.0118851	172697	29141.3	23991.6
Populus × jrtyschensis	Populus pseudomaximowiczii	Populus alba	0.108661	25.2155	0	0.0129763	175028	28693.6	23069
Populus × jrtyschensis	Populus qamdoensis	Populus alba	0.046248	13.2736	0	0.00560364	185998	27475	25046
Populus × jrtyschensis	Populus rockii	Populus alba	0.10505	24.1678	0	0.0126447	173575	28827.6	23346.6
Populus × jrtyschensis	Populus shanxiensis	Populus alba	0.10523	22.5216	0	0.0124099	179870	28253.8	22873.7
Populus × jrtyschensis	Populus simonii	Populus alba	0.0319247	10.7295	0	0.00278955	258168	19539.8	18330.8
Populus × jrtyschensis	Populus suaveolens	Populus alba	0.107636	23.9509	0	0.0129122	174934	28812.9	23213
Populus × jrtyschensis	Populus szechuanica	Populus alba	0.0955333	22.7384	0	0.0116337	173166	28915.2	23872.2
Populus × jrtyschensis	Populus szechuanica var. tibetica	Populus alba	0.0941234	23.0289	0	0.0113511	177358	28606.2	23684.4
Populus × jrtyschensis	Populus talassica	Populus alba	0.0664609	14.462	0	0.00772153	191634	26862.7	23514.6
Populus × jrtyschensis	Populus trinervis	Populus alba	0.0383127	8.55061	1.22515e-17	0.00440547	196026	25891.6	23980.9
Populus × jrtyschensis	Populus ussuriensis	Populus alba	0.107	23.4288	0	0.0127755	176275	28645.7	23108
Populus × jrtyschensis	Populus wenxianica	Populus alba	0.0343494	9.44213	0	0.00486341	165241	31751.9	29643
Populus × jrtyschensis	Populus xiangchengensis	Populus alba	0.0830815	19.6686	0	0.0102722	173039	29012.5	24561.5
Populus × jrtyschensis	Populus yatungensis	Populus alba	0.10152	21.8383	0	0.0124235	172856	29229.8	23841.9
Populus × jrtyschensis	Populus yunnanensis	Populus alba	0.0719793	19.3282	0	0.00848897	184185	27393.8	23715
Populus × jrtyschensis	Populus yunnanensis var. microphylla	Populus alba	0.0521274	14.5187	0	0.00632712	183473	27670.8	24928.9
Populus × jrtyschensis	Populus balsamifera	Populus angustifolia	0.253905	27.6665	0	0.143359	32641.8	63223.1	37618.8
Populus × jrtyschensis	Populus cathayana	Populus angustifolia	0.034589	5.51409	3.50586e-08	0.0154005	56822.7	41081.4	38334.5
Populus × jrtyschensis	Populus ciliata	Populus angustifolia	0.0154783	2.42856	0.0151587	0.00709948	51289.9	41574.2	40306.8
Populus × jrtyschensis	Populus haoana	Populus angustifolia	0.0191111	3.00822	0.00262786	0.00880508	51003	41900.3	40328.8
Populus × jrtyschensis	Populus iliensis	Populus angustifolia	0.0278138	7.43278	1.06343e-13	0.00893372	125504	29449.6	27855.7
Populus × jrtyschensis	Populus intromongolica	Populus angustifolia	0.0364564	5.53151	3.17482e-08	0.0161905	57302.6	41081.2	38191.2
Populus × jrtyschensis	Populus kangdingensis	Populus angustifolia	0.0107049	2.22213	0.0262742	0.00455529	60946.5	38409.8	37596.2
Populus × jrtyschensis	Populus koreana	Populus angustifolia	0.0437441	6.76656	1.31879e-11	0.0197411	53731.4	42037.9	38514.2
Populus × jrtyschensis	Populus mainlingensis	Populus angustifolia	0.0241596	3.71972	0.000199445	0.0111123	50721.4	42126.6	40139.1
Populus × jrtyschensis	Populus maximowiczii	Populus angustifolia	0.0438303	6.7346	1.64379e-11	0.0196708	54555.6	41854	38339.1
Populus × jrtyschensis	Populus pamirica	Populus angustifolia	0.0157334	2.37681	0.0174632	0.00679551	67815.8	39145	37932.3
Populus × jrtyschensis	Populus platyphylla	Populus angustifolia	0.0272116	6.2869	3.23877e-10	0.0113847	63333.9	38350.9	36319.1
Populus × jrtyschensis	Populus pseudoglauca	Populus angustifolia	0.0226324	3.5962	0.000322898	0.01041	50919.3	41956.6	40099.5
Populus × jrtyschensis	Populus pseudomaximowiczii	Populus angustifolia	0.0405864	6.21002	5.29772e-10	0.0183073	52729.5	41926.1	38655.6
Populus × jrtyschensis	Populus qamdoensis	Populus angustifolia	0.0082313	1.80815	0.0705836	0.00353244	61092	38657	38025.8
Populus × jrtyschensis	Populus rockii	Populus angustifolia	0.0334741	4.95756	7.13834e-07	0.015149	51399.1	41761.8	39056.5
Populus × jrtyschensis	Populus shanxiensis	Populus angustifolia	0.0328387	5.17672	2.25825e-07	0.0145677	57418.8	40909.2	38307.8
Populus × jrtyschensis	Populus simonii	Populus angustifolia	0.0152279	3.83505	0.00012554	0.00463535	128706	27581.9	26754.4
Populus × jrtyschensis	Populus suaveolens	Populus angustifolia	0.0438209	6.51168	7.43174e-11	0.0199022	52616.4	42335.7	38781.1
Populus × jrtyschensis	Populus szechuanica	Populus angustifolia	0.02735	4.20922	2.56249e-05	0.0124868	51093.3	41917.2	39685.4
Populus × jrtyschensis	Populus szechuanica var. tibetica	Populus angustifolia	0.0191818	3.20837	0.00133488	0.00866055	55353.6	41112.7	39565.2
Populus × jrtyschensis	Populus talassica	Populus angustifolia	0.0126796	1.85363	0.0637921	0.00549043	68438.2	39185.4	38204.2
Populus × jrtyschensis	Populus trichocarpa	Populus angustifolia	0.269266	29.9564	0	0.157463	31190.1	66320	38181.3
Populus × jrtyschensis	Populus trinervis	Populus angustifolia	0.0111656	1.95164	0.0509814	0.00438319	68879	35503.3	34719.2
Populus × jrtyschensis	Populus ussuriensis	Populus angustifolia	0.0430682	6.601	4.08392e-11	0.0194202	53824.8	42012.5	38543.2
Populus × jrtyschensis	Populus xiangchengensis	Populus angustifolia	0.0212897	3.42428	0.000616422	0.00981078	50890.2	42051.2	40298
Populus × jrtyschensis	Populus yatungensis	Populus angustifolia	0.0173307	2.69705	0.00699575	0.00793135	51279.8	41568	40151.8
Populus × jrtyschensis	Populus yunnanensis	Populus angustifolia	0.0270975	5.8651	4.48851e-09	0.0115286	59544.1	39018.4	36959.6
Populus × jrtyschensis	Populus yunnanensis var. microphylla	Populus angustifolia	0.0161619	3.55582	0.000376806	0.00700257	58768.9	39362.2	38110.1
Populus × jrtyschensis	Populus iliensis	Populus balsamifera	0.205054	49.4169	0	0.0778604	126506	36199.8	23880.2
Populus × jrtyschensis	Populus kangdingensis	Populus balsamifera	0.0975925	11.5826	0	0.0472051	62853.4	41993.8	34526
Populus × jrtyschensis	Populus laurifolia	Populus balsamifera	0.29284	52.7103	0	0.128061	106203	44683.5	24441.1
Populus × jrtyschensis	Populus pamirica	Populus balsamifera	0.377145	53.5142	0	0.192296	59979.1	55538	25118.7
Populus × jrtyschensis	Populus platyphylla	Populus balsamifera	0.172062	38.4145	0	0.0826764	63458.5	44545.4	31466.6
Populus × jrtyschensis	Populus qamdoensis	Populus balsamifera	0.0880473	15.6683	0	0.0430153	63238.8	41991.8	35195.6
Populus × jrtyschensis	Populus talassica	Populus balsamifera	0.374444	55.3259	0	0.191583	60537	55645.1	25326
Populus × jrtyschensis	Populus yunnanensis	Populus balsamifera	0.135535	29.0189	0	0.0658504	60781.8	43637.2	33220.3
Populus × jrtyschensis	Populus yunnanensis var. microphylla	Populus balsamifera	0.132158	28.0808	0	0.0654873	59682.6	44416.3	34046.8
Populus × jrtyschensis	Populus balsamifera	Populus cathayana	0.0898322	13.0339	0	0.0955587	25383.2	58491	48848.5
Populus × jrtyschensis	Populus iliensis	Populus cathayana	0.429722	106.101	0	0.366059	103673	61455.2	24512.9
Populus × jrtyschensis	Populus kangdingensis	Populus cathayana	0.0844265	6.40956	1.45943e-10	0.0806406	48957.6	52227.8	44095.5
Populus × jrtyschensis	Populus laurifolia	Populus cathayana	0.56142	113.932	0	0.544825	79756.2	76398.9	21459.3
Populus × jrtyschensis	Populus platyphylla	Populus cathayana	0.375534	107.265	0	0.384556	40811	71113.9	32284.4
Populus × jrtyschensis	Populus qamdoensis	Populus cathayana	0.0712939	9.43111	0	0.0683879	49513.5	51834.8	44935.6
Populus × jrtyschensis	Populus trichocarpa	Populus cathayana	0.0566067	8.45143	2.87314e-17	0.0607359	25582.8	57190	51062.2
Populus × jrtyschensis	Populus wenxianica	Populus cathayana	0.317532	64.6043	0	0.379251	20365.5	79424.4	41141
Populus × jrtyschensis	Populus yunnanensis	Populus cathayana	0.132912	27.8438	0	0.127857	46172.4	54975.4	42076.1
Populus × jrtyschensis	Populus yunnanensis var. microphylla	Populus cathayana	0.127342	26.3281	0	0.125167	45416.6	55867.3	43246
Populus × jrtyschensis	Populus balsamifera	Populus ciliata	0.113003	13.0217	0	0.0751221	29142.7	56595	45102.8
Populus × jrtyschensis	Populus iliensis	Populus ciliata	0.245728	45.2473	0	0.116215	113965	45086.6	27299.4
Populus × jrtyschensis	Populus kangdingensis	Populus ciliata	0.257243	17.0089	0	0.16293	48362	60927.3	35994.8
Populus × jrtyschensis	Populus laurifolia	Populus ciliata	0.411639	49.4119	0	0.228834	90782.8	59935.8	24980.8
Populus × jrtyschensis	Populus platyphylla	Populus ciliata	0.210531	37.7891	0	0.123415	51398.9	54230.2	35367.2
Populus × jrtyschensis	Populus qamdoensis	Populus ciliata	0.28537	29.2602	0	0.187469	47958.7	64527.8	35875.7
Populus × jrtyschensis	Populus trichocarpa	Populus ciliata	0.0809234	9.68742	0	0.0542541	29140.4	55411.4	47114.7
Populus × jrtyschensis	Populus wenxianica	Populus ciliata	0.150984	19.7777	0	0.105186	31971.9	61333.5	45242.3
Populus × jrtyschensis	Populus yunnanensis	Populus ciliata	0.304659	51.1133	0	0.195017	45593.7	63779.3	33992.3
Populus × jrtyschensis	Populus yunnanensis var. microphylla	Populus ciliata	0.316862	52.5287	0	0.21083	44400.7	66938.3	34725.1
Populus × jrtyschensis	Populus afghanica	Populus davidiana	0.0398032	9.26017	0	0.00390956	221388	23463.3	21667
Populus × jrtyschensis	Populus angustifolia	Populus davidiana	0.0375064	8.84139	9.75782e-19	0.00475299	172229	30208.7	28024.6
Populus × jrtyschensis	Populus balsamifera	Populus davidiana	0.0209895	5.20609	1.92862e-07	0.00270645	168230	30246.6	29003
Populus × jrtyschensis	Populus cathayana	Populus davidiana	0.117168	25.9315	0	0.0130597	185298	28606.3	22605.9
Populus × jrtyschensis	Populus ciliata	Populus davidiana	0.112069	24.2568	0	0.0129959	178841	29624.5	23653.6
Populus × jrtyschensis	Populus glauca	Populus davidiana	0.120171	24.191	0	0.0173833	143826	37238.2	29248.4
Populus × jrtyschensis	Populus haoana	Populus davidiana	0.102103	22.0799	0	0.0118335	178792	29352	23913.4
Populus × jrtyschensis	Populus heterophylla	Populus davidiana	0.0197498	4.43172	9.34861e-06	0.00351252	130652	41679.5	40065
Populus × jrtyschensis	Populus iliensis	Populus davidiana	0.0715367	22.4721	0	0.00591007	259485	20349.1	17632.1
Populus × jrtyschensis	Populus intromongolica	Populus davidiana	0.119292	25.2761	0	0.013258	185806	28582.6	22490.1
Populus × jrtyschensis	Populus kangdingensis	Populus davidiana	0.0630545	16.1628	0	0.00707492	191720	27418	24165.5
Populus × jrtyschensis	Populus koreana	Populus davidiana	0.119053	27.3259	0	0.0134074	182214	28953	22792.5
Populus × jrtyschensis	Populus lasiocarpa	Populus davidiana	0.112968	23.3343	0	0.0147891	158845	33488.9	26690.5
Populus × jrtyschensis	Populus laurifolia	Populus davidiana	0.0409019	11.0171	0	0.00384718	241717	22495.2	20727.3
Populus × jrtyschensis	Populus mainlingensis	Populus davidiana	0.101428	22.2159	0	0.0117402	178688	29297.9	23901.9
Populus × jrtyschensis	Populus maximowiczii	Populus davidiana	0.121902	26.8327	0	0.0136941	183089	28962.1	22668.3
Populus × jrtyschensis	Populus pamirica	Populus davidiana	0.0848741	19.4246	0	0.00923548	196973	27130.5	22885.4
Populus × jrtyschensis	Populus platyphylla	Populus davidiana	0.0835182	23.2491	0	0.00915174	194300	27287	23080.4
Populus × jrtyschensis	Populus pseudoglauca	Populus davidiana	0.107807	24.0017	0	0.0124586	178695	29391.9	23671.3
Populus × jrtyschensis	Populus pseudomaximowiczii	Populus davidiana	0.120484	27.4807	0	0.0135614	181041	29000.2	22763.5
Populus × jrtyschensis	Populus qamdoensis	Populus davidiana	0.0501214	14.1574	0	0.00569733	192090	27439.3	24820
Populus × jrtyschensis	Populus rockii	Populus davidiana	0.114916	25.4779	0	0.0130346	179599	29037.9	23052
Populus × jrtyschensis	Populus shanxiensis	Populus davidiana	0.117773	24.9362	0	0.0130933	185849	28550.3	22533.9
Populus × jrtyschensis	Populus simonii	Populus davidiana	0.0369712	12.0169	0	0.00303794	264337	19576.7	18180.8
Populus × jrtyschensis	Populus suaveolens	Populus davidiana	0.119934	27.4752	0	0.0135799	180945	29148.5	22905.5
Populus × jrtyschensis	Populus szechuanica	Populus davidiana	0.104275	23.692	0	0.011947	179208	29089.7	23595.9
Populus × jrtyschensis	Populus szechuanica var. tibetica	Populus davidiana	0.105523	26.1366	0	0.0120014	183374	28898.3	23381.6
Populus × jrtyschensis	Populus talassica	Populus davidiana	0.0760743	16.8215	0	0.00832184	197657	27042	23218.5
Populus × jrtyschensis	Populus trinervis	Populus davidiana	0.0445203	10.0043	0	0.00482088	202126	25976.4	23762
Populus × jrtyschensis	Populus ussuriensis	Populus davidiana	0.119474	26.8584	0	0.0134552	182296	29000	22810
Populus × jrtyschensis	Populus wenxianica	Populus davidiana	0.0409729	11.4864	0	0.00545677	171273	31865.2	29356.7
Populus × jrtyschensis	Populus xiangchengensis	Populus davidiana	0.0905345	20.5973	0	0.0105189	179071	29107.7	24274.8
Populus × jrtyschensis	Populus yatungensis	Populus davidiana	0.114385	24.9068	0	0.013217	178845	29586.7	23512.9
Populus × jrtyschensis	Populus yunnanensis	Populus davidiana	0.0796863	21.8844	0	0.00883437	190246	27519.3	23457.1
Populus × jrtyschensis	Populus yunnanensis var. microphylla	Populus davidiana	0.0552735	15.3373	0	0.00629221	189585	27614.6	24721.7
Populus × jrtyschensis	Populus angustifolia	Populus deltoides	0.196517	29.3726	0	0.0608802	57473.4	50858.8	34152.6
Populus × jrtyschensis	Populus balsamifera	Populus deltoides	0.183587	31.386	0	0.0573151	53321.5	50708.6	34977.7
Populus × jrtyschensis	Populus cathayana	Populus deltoides	0.230248	40.6228	0	0.0615159	70040.6	45120.7	28231.5
Populus × jrtyschensis	Populus ciliata	Populus deltoides	0.186555	30.0464	0	0.0514481	65110.8	44937.3	30806.9
Populus × jrtyschensis	Populus haoana	Populus deltoides	0.174506	29.0244	0	0.0480124	65189.8	44383.6	31194.8
Populus × jrtyschensis	Populus iliensis	Populus deltoides	0.120759	32.9195	0	0.0233612	144298	29736	23328
Populus × jrtyschensis	Populus intromongolica	Populus deltoides	0.233927	40.9558	0	0.0624138	70496.8	45204.2	28064.6
Populus × jrtyschensis	Populus kangdingensis	Populus deltoides	0.0548844	9.70166	0	0.0139736	79677.1	36839.4	33005.9
Populus × jrtyschensis	Populus koreana	Populus deltoides	0.232886	39.5298	0	0.0631582	67074	45862.3	28536
Populus × jrtyschensis	Populus laurifolia	Populus deltoides	0.158847	33.6028	0	0.0353399	125782	35372.8	25675.5
Populus × jrtyschensis	Populus mainlingensis	Populus deltoides	0.173656	28.6217	0	0.0477071	65069.2	44265.2	31166.1
Populus × jrtyschensis	Populus maximowiczii	Populus deltoides	0.234877	39.7006	0	0.0634022	67880.9	45745.5	28343.6
Populus × jrtyschensis	Populus pamirica	Populus deltoides	0.224385	38.7597	0	0.0582806	80840.6	43626.7	27636.3
Populus × jrtyschensis	Populus platyphylla	Populus deltoides	0.106808	25.7502	0	0.0267551	81055.1	38066.2	30719.4
Populus × jrtyschensis	Populus pseudoglauca	Populus deltoides	0.17796	29.5339	0	0.0488431	65116.6	44387.8	30976
Populus × jrtyschensis	Populus pseudomaximowiczii	Populus deltoides	0.211657	37.5283	0	0.0572184	66631.9	44936.7	29237.3
Populus × jrtyschensis	Populus qamdoensis	Populus deltoides	0.0458733	10.2884	0	0.0117762	79993.4	36838	33606.4
Populus × jrtyschensis	Populus rockii	Populus deltoides	0.189326	31.3469	0	0.0512679	65776.9	44178.9	30113.5
Populus × jrtyschensis	Populus shanxiensis	Populus deltoides	0.229492	40.1565	0	0.0612498	70640.9	45013.1	28209.1
Populus × jrtyschensis	Populus suaveolens	Populus deltoides	0.229035	36.7368	0	0.0625473	66029.8	46028.9	28873.6
Populus × jrtyschensis	Populus szechuanica	Populus deltoides	0.178137	29.4851	0	0.0486911	65526.3	44148.1	30797.5
Populus × jrtyschensis	Populus szechuanica var. tibetica	Populus deltoides	0.194814	34.3842	0	0.0528827	69077	44469.2	29967.8
Populus × jrtyschensis	Populus talassica	Populus deltoides	0.217931	36.5518	0	0.0568117	81538.7	43579.8	27983.9
Populus × jrtyschensis	Populus trichocarpa	Populus deltoides	0.158783	27.4769	0	0.0502496	52859.8	50320.7	36530.2
Populus × jrtyschensis	Populus ussuriensis	Populus deltoides	0.231513	37.6999	0	0.0627963	67212.5	45848.1	28610.1
Populus × jrtyschensis	Populus wenxianica	Populus deltoides	0.804662	347.221	0	0.51561	38216	158742	17182.4
Populus × jrtyschensis	Populus xiangchengensis	Populus deltoides	0.168611	27.6357	0	0.0464599	65333.6	44165.3	31420.7
Populus × jrtyschensis	Populus yatungensis	Populus deltoides	0.185053	29.0515	0	0.0508736	65201.4	44718.8	30752.6
Populus × jrtyschensis	Populus yunnanensis	Populus deltoides	0.0836583	18.4234	0	0.0212704	77865	37795.2	31959.6
Populus × jrtyschensis	Populus yunnanensis var. microphylla	Populus deltoides	0.0648385	14.6355	0	0.016772	77164.7	37786.8	33185.1
Populus × jrtyschensis	Populus afghanica	Populus euphratica	0.0477451	11.5275	0	0.00299835	231602	24073.2	21879.2
Populus × jrtyschensis	Populus angustifolia	Populus euphratica	0.0146709	3.09691	0.00195553	0.00118177	183249	29908.5	29043.7
Populus × jrtyschensis	Populus cathayana	Populus euphratica	0.0751343	15.5707	0	0.0053109	196615	27807.8	23921.2
Populus × jrtyschensis	Populus ciliata	Populus euphratica	0.076062	16.5252	0	0.00559165	190050	28955.7	24862.2
Populus × jrtyschensis	Populus glauca	Populus euphratica	0.0734462	14.993	0	0.00668926	155463	35780.4	30884.2
Populus × jrtyschensis	Populus haoana	Populus euphratica	0.0660941	14.0437	0	0.00486242	190027	28707.4	25147.9
Populus × jrtyschensis	Populus heterophylla	Populus euphratica	0.0276797	5.27499	1.32761e-07	0.00310805	140543	42230.6	39955.7
Populus × jrtyschensis	Populus iliensis	Populus euphratica	0.0511275	16.7752	0	0.00268546	270088	20199.1	18234.1
Populus × jrtyschensis	Populus intromongolica	Populus euphratica	0.0774751	15.5775	0	0.00545363	197079	27753.9	23762.7
Populus × jrtyschensis	Populus kangdingensis	Populus euphratica	0.0524975	12.3769	0	0.0037463	202306	27493.9	24751.2
Populus × jrtyschensis	Populus koreana	Populus euphratica	0.0754262	15.5684	0	0.00537791	193547	28060.3	24124.2
Populus × jrtyschensis	Populus lasiocarpa	Populus euphratica	0.0943039	20.9313	0	0.00781376	169624	33188.3	27468.2
Populus × jrtyschensis	Populus laurifolia	Populus euphratica	0.0139065	3.5104	0.000447438	0.000832482	252595	22213.9	21604.5
Populus × jrtyschensis	Populus mainlingensis	Populus euphratica	0.0619934	13.2998	0	0.00455322	190003	28548.4	25215.4
Populus × jrtyschensis	Populus maximowiczii	Populus euphratica	0.0772371	15.4748	0	0.00549594	194450	28051.2	24028.7
Populus × jrtyschensis	Populus pamirica	Populus euphratica	0.045962	9.333	0	0.00317383	208195	26429.3	24106.6
Populus × jrtyschensis	Populus platyphylla	Populus euphratica	0.0639818	16.6811	0	0.00445251	205066	27105.7	23845.7
Populus × jrtyschensis	Populus pseudoglauca	Populus euphratica	0.0686591	14.8959	0	0.005034	190019	28679.5	24994.3
Populus × jrtyschensis	Populus pseudomaximowiczii	Populus euphratica	0.0771049	16.5414	0	0.00550396	192391	28141.2	24112.2
Populus × jrtyschensis	Populus qamdoensis	Populus euphratica	0.0403626	10.945	0	0.00291889	202666	27531.2	25395
Populus × jrtyschensis	Populus rockii	Populus euphratica	0.0769475	16.156	0	0.0055309	190825	28325	24277.4
Populus × jrtyschensis	Populus shanxiensis	Populus euphratica	0.0749571	15.3846	0	0.00528095	197159	27706.9	23842.9
Populus × jrtyschensis	Populus simonii	Populus euphratica	0.0413444	13.5217	0	0.00216597	274537	19965.3	18379.9
Populus × jrtyschensis	Populus suaveolens	Populus euphratica	0.0743799	15.0727	0	0.00532808	192298	28156.7	24258.1
Populus × jrtyschensis	Populus szechuanica	Populus euphratica	0.068122	14.4862	0	0.00495654	190425	28439.4	24811.8
Populus × jrtyschensis	Populus szechuanica var. tibetica	Populus euphratica	0.0690028	16.0527	0	0.00498004	194577	28228	24583.9
Populus × jrtyschensis	Populus talassica	Populus euphratica	0.0396091	8.10793	5.14888e-16	0.00275617	208898	26476.7	24459.1
Populus × jrtyschensis	Populus trinervis	Populus euphratica	0.0523557	11.6217	0	0.00360832	212261	26536.2	23895.8
Populus × jrtyschensis	Populus ussuriensis	Populus euphratica	0.0766002	15.2884	0	0.00546187	193588	28099.7	24101.1
Populus × jrtyschensis	Populus wenxianica	Populus euphratica	0.0166018	4.36656	1.26219e-05	0.00140304	182335	31444.1	30417.1
Populus × jrtyschensis	Populus xiangchengensis	Populus euphratica	0.0533712	11.8671	0	0.00393008	190311	28391.4	25514.3
Populus × jrtyschensis	Populus yatungensis	Populus euphratica	0.0770314	16.4724	0	0.00564356	190072	28868.8	24739.3
Populus × jrtyschensis	Populus yunnanensis	Populus euphratica	0.0649716	15.9146	0	0.00458886	200961	27531.2	24171.9
Populus × jrtyschensis	Populus yunnanensis var. microphylla	Populus euphratica	0.0418569	10.4833	0	0.00303181	200261	27616.2	25397.3
Populus × jrtyschensis	Populus angustifolia	Populus fremontii	0.19768	30.8857	0	0.0514371	58304.8	50876.3	34081.8
Populus × jrtyschensis	Populus balsamifera	Populus fremontii	0.185489	31.7998	0	0.0486468	54141.7	50789.3	34895.7
Populus × jrtyschensis	Populus cathayana	Populus fremontii	0.231414	40.8115	0	0.0520146	70914	45185.9	28202.7
Populus × jrtyschensis	Populus ciliata	Populus fremontii	0.187355	30.6324	0	0.0434444	65970.9	44950.4	30764.8
Populus × jrtyschensis	Populus haoana	Populus fremontii	0.176118	29.6364	0	0.0407522	66031.1	44444.6	31133.9
Populus × jrtyschensis	Populus iliensis	Populus fremontii	0.12135	32.938	0	0.0197277	145194	29764.7	23322.6
Populus × jrtyschensis	Populus intromongolica	Populus fremontii	0.234838	41.0094	0	0.0526894	71386.8	45271.8	28052.5
Populus × jrtyschensis	Populus kangdingensis	Populus fremontii	0.0565322	10.1175	0	0.0120991	80543.6	36921.4	32970.3
Populus × jrtyschensis	Populus koreana	Populus fremontii	0.234522	39.8519	0	0.0534599	67934.7	45954.4	28494.5
Populus × jrtyschensis	Populus laurifolia	Populus fremontii	0.160268	33.9468	0	0.0299693	126642	35419	25634.1
Populus × jrtyschensis	Populus mainlingensis	Populus fremontii	0.174169	28.8888	0	0.0402605	65968.2	44307.5	31162.9
Populus × jrtyschensis	Populus maximowiczii	Populus fremontii	0.236288	39.7727	0	0.0536007	68726.9	45791.2	28287.4
Populus × jrtyschensis	Populus pamirica	Populus fremontii	0.225819	39.3255	0	0.0492929	81718.9	43720.8	27612.4
Populus × jrtyschensis	Populus platyphylla	Populus fremontii	0.10663	25.6076	0	0.0224737	81969.8	38068	30731.9
Populus × jrtyschensis	Populus pseudoglauca	Populus fremontii	0.179415	30.0268	0	0.0414038	65964.9	44443.9	30922.2
Populus × jrtyschensis	Populus pseudomaximowiczii	Populus fremontii	0.214031	38.188	0	0.0486102	67450.9	45032.1	29154
Populus × jrtyschensis	Populus qamdoensis	Populus fremontii	0.0468444	10.5782	0	0.0101066	80867	36878.4	33577.9
Populus × jrtyschensis	Populus rockii	Populus fremontii	0.191419	31.8334	0	0.0435585	66604.8	44261.8	30039.2
Populus × jrtyschensis	Populus shanxiensis	Populus fremontii	0.231177	40.4786	0	0.0518603	71497.8	45100.9	28163.8
Populus × jrtyschensis	Populus suaveolens	Populus fremontii	0.230135	36.7513	0	0.0528141	66894.3	46075.9	28836.1
Populus × jrtyschensis	Populus szechuanica	Populus fremontii	0.179355	29.8684	0	0.0411776	66390.5	44204.8	30759.6
Populus × jrtyschensis	Populus szechuanica var. tibetica	Populus fremontii	0.196097	35.0258	0	0.0447088	69939.3	44528.6	29927.9
Populus × jrtyschensis	Populus talassica	Populus fremontii	0.219494	36.902	0	0.0481289	82411.3	43676.9	27954.3
Populus × jrtyschensis	Populus trichocarpa	Populus fremontii	0.160387	27.5779	0	0.0426591	53700.2	50401.2	36468.4
Populus × jrtyschensis	Populus ussuriensis	Populus fremontii	0.233194	37.9978	0	0.0532248	68074.7	45947.1	28570.1
Populus × jrtyschensis	Populus wenxianica	Populus fremontii	0.765789	328.096	0	0.374901	40653.3	141117	18717.5
Populus × jrtyschensis	Populus xiangchengensis	Populus fremontii	0.170169	28.4163	0	0.0393885	66188.8	44240.9	31373.7
Populus × jrtyschensis	Populus yatungensis	Populus fremontii	0.18699	29.6551	0	0.0432685	66046.7	44815.6	30695.7
Populus × jrtyschensis	Populus yunnanensis	Populus fremontii	0.0846869	19.0877	0	0.0180942	78739	37840.1	31931.4
Populus × jrtyschensis	Populus yunnanensis var. microphylla	Populus fremontii	0.0657711	15.1195	0	0.0142959	78044.2	37831.8	33162.4
Populus × jrtyschensis	Populus angustifolia	Populus glauca	0.0288286	4.87155	1.10726e-06	0.0137001	64973.4	37445.4	35346.9
Populus × jrtyschensis	Populus balsamifera	Populus glauca	0.0705885	12.4453	0	0.0349608	59891.5	40595.2	35242
Populus × jrtyschensis	Populus cathayana	Populus glauca	0.184699	33.3686	0	0.0807127	75391.8	39635.8	27277.1
Populus × jrtyschensis	Populus ciliata	Populus glauca	0.200664	35.1492	0	0.091193	68408.7	41756.3	27799.1
Populus × jrtyschensis	Populus haoana	Populus glauca	0.199862	35.5627	0	0.0917957	68410.5	42152.4	28109.7
Populus × jrtyschensis	Populus iliensis	Populus glauca	0.100502	28.7693	0	0.0318755	149124	26731.2	21848.9
Populus × jrtyschensis	Populus intromongolica	Populus glauca	0.188057	32.8689	0	0.0818716	75820.1	39627.5	27082.3
Populus × jrtyschensis	Populus kangdingensis	Populus glauca	0.104456	19.7819	0	0.0447453	82360.7	36238.4	29383.8
Populus × jrtyschensis	Populus koreana	Populus glauca	0.186734	32.8096	0	0.0824567	72356.8	40147.6	27513.1
Populus × jrtyschensis	Populus lasiocarpa	Populus glauca	0.0319663	5.42758	5.71219e-08	0.0160901	54927.9	39817.1	37350.4
Populus × jrtyschensis	Populus laurifolia	Populus glauca	0.108124	23.4255	0	0.0394911	131368	31006.9	24956
Populus × jrtyschensis	Populus mainlingensis	Populus glauca	0.201435	36.2325	0	0.0923344	68290.4	42248.6	28081.6
Populus × jrtyschensis	Populus maximowiczii	Populus glauca	0.19155	33.0006	0	0.0842413	73077.2	40139.8	27234.2
Populus × jrtyschensis	Populus pamirica	Populus glauca	0.161029	27.4149	0	0.0681904	86709.8	37641.2	27199.9
Populus × jrtyschensis	Populus platyphylla	Populus glauca	0.111454	27.0296	0	0.0463761	84953.5	35414.7	28312.1
Populus × jrtyschensis	Populus pseudoglauca	Populus glauca	0.204289	37.3453	0	0.0933172	68299.2	42154.8	27853
Populus × jrtyschensis	Populus pseudomaximowiczii	Populus glauca	0.201229	37.25	0	0.089403	70871.3	40861	27171
Populus × jrtyschensis	Populus qamdoensis	Populus glauca	0.0972684	22.9662	0	0.0420928	82629.3	36387.9	29936.7
Populus × jrtyschensis	Populus rockii	Populus glauca	0.209895	36.9876	0	0.0943931	69184	41674.4	27214.9
Populus × jrtyschensis	Populus shanxiensis	Populus glauca	0.18321	31.5997	0	0.0797399	76009.2	39506.1	27271.7
Populus × jrtyschensis	Populus simonii	Populus glauca	0.0173833	3.8951	9.8157e-05	0.00531646	154587	23822.3	23008.2
Populus × jrtyschensis	Populus suaveolens	Populus glauca	0.188057	31.35	0	0.0835166	71107.1	40451.3	27645.2
Populus × jrtyschensis	Populus szechuanica	Populus glauca	0.203981	38.0081	0	0.0926973	68770	41950.2	27735.6
Populus × jrtyschensis	Populus szechuanica var. tibetica	Populus glauca	0.194281	37.2278	0	0.0867696	72983.4	40863.6	27568.5
Populus × jrtyschensis	Populus talassica	Populus glauca	0.152235	26.1392	0	0.0647674	87508.6	37577.7	27648.1
Populus × jrtyschensis	Populus trichocarpa	Populus glauca	0.0471568	8.56056	1.12757e-17	0.0238313	59523.5	40539.4	36888.2
Populus × jrtyschensis	Populus trinervis	Populus glauca	0.0271968	5.28045	1.28867e-07	0.0108077	93412.2	31282.4	29625.9
Populus × jrtyschensis	Populus ussuriensis	Populus glauca	0.188015	32.3796	0	0.0829769	72380	40194.1	27471.9
Populus × jrtyschensis	Populus wenxianica	Populus glauca	0.0654736	13.3328	0	0.0334695	63931.7	41719.9	36592.5
Populus × jrtyschensis	Populus xiangchengensis	Populus glauca	0.197227	35.6964	0	0.091022	68615.1	42349.6	28396.5
Populus × jrtyschensis	Populus yatungensis	Populus glauca	0.201731	36.9869	0	0.0912857	68445.1	41686	27690.6
Populus × jrtyschensis	Populus yunnanensis	Populus glauca	0.128588	30.7856	0	0.0547743	80662.8	36848.5	28451.7
Populus × jrtyschensis	Populus yunnanensis var. microphylla	Populus glauca	0.116578	28.4682	0	0.0509449	79882.7	37409	29597.5
Populus × jrtyschensis	Populus afghanica	Populus grandidentata	0.0270347	6.23811	4.42901e-10	0.00235071	219977	22951.5	21743.2
Populus × jrtyschensis	Populus angustifolia	Populus grandidentata	0.0296195	7.03597	1.97876e-12	0.00332918	170760	29756.6	28044.5
Populus × jrtyschensis	Populus balsamifera	Populus grandidentata	0.014574	3.55122	0.000383447	0.00167287	166818	29939.6	29079.4
Populus × jrtyschensis	Populus cathayana	Populus grandidentata	0.110364	23.9379	0	0.0109644	183936	28371.8	22731.8
Populus × jrtyschensis	Populus ciliata	Populus grandidentata	0.105259	22.3393	0	0.0108593	177430	29314.7	23731.1
Populus × jrtyschensis	Populus glauca	Populus grandidentata	0.112128	22.4642	0	0.0144112	142442	36766.6	29352.8
Populus × jrtyschensis	Populus haoana	Populus grandidentata	0.0988758	20.4167	0	0.0102274	177348	29214.8	23957.4
Populus × jrtyschensis	Populus heterophylla	Populus grandidentata	0.00921707	1.97949	0.0477608	0.00145003	129171	40817.9	40072.3
Populus × jrtyschensis	Populus iliensis	Populus grandidentata	0.0664025	21.1296	0	0.0048925	258051	20202.4	17686.5
Populus × jrtyschensis	Populus intromongolica	Populus grandidentata	0.1123	23.4257	0	0.0111221	184431	28323.5	22604.3
Populus × jrtyschensis	Populus kangdingensis	Populus grandidentata	0.0595001	14.6459	0	0.00595793	190277	27274.8	24211.3
Populus × jrtyschensis	Populus koreana	Populus grandidentata	0.112619	24.7383	0	0.0112906	180810	28683.9	22877.1
Populus × jrtyschensis	Populus lasiocarpa	Populus grandidentata	0.102943	20.6013	0	0.0119828	157513	33007.3	26845.8
Populus × jrtyschensis	Populus laurifolia	Populus grandidentata	0.0393359	9.90965	0	0.00330701	240264	22463.6	20763.3
Populus × jrtyschensis	Populus mainlingensis	Populus grandidentata	0.0975757	20.7612	0	0.0100825	177268	29153.3	23969.8
Populus × jrtyschensis	Populus maximowiczii	Populus grandidentata	0.115439	25.1203	0	0.0115603	181699	28709	22766.7
Populus × jrtyschensis	Populus pamirica	Populus grandidentata	0.0785831	17.1564	0	0.00762476	195584	26905.2	22984.7
Populus × jrtyschensis	Populus platyphylla	Populus grandidentata	0.0773409	21.0637	0	0.00755366	192898	27051.1	23167.2
Populus × jrtyschensis	Populus pseudoglauca	Populus grandidentata	0.103979	22.7018	0	0.0107059	177254	29222.8	23718.1
Populus × jrtyschensis	Populus pseudomaximowiczii	Populus grandidentata	0.114375	25.4712	0	0.011471	179628	28737.8	22838.7
Populus × jrtyschensis	Populus qamdoensis	Populus grandidentata	0.0485698	13.1753	0	0.00493612	190650	27407.2	24868.2
Populus × jrtyschensis	Populus rockii	Populus grandidentata	0.111635	23.4198	0	0.0112861	178145	28888.9	23086.6
Populus × jrtyschensis	Populus shanxiensis	Populus grandidentata	0.111276	23.1003	0	0.0110349	184482	28328.2	22655
Populus × jrtyschensis	Populus simonii	Populus grandidentata	0.0324315	10.3676	0	0.0023753	262889	19442.9	18221.4
Populus × jrtyschensis	Populus suaveolens	Populus grandidentata	0.113753	24.6566	0	0.0114831	179543	28894.3	22992.1
Populus × jrtyschensis	Populus szechuanica	Populus grandidentata	0.101471	22.1215	0	0.0103776	177748	28959.8	23624.1
Populus × jrtyschensis	Populus szechuanica var. tibetica	Populus grandidentata	0.0994706	24.0546	0	0.0100771	181963	28641.1	23458.7
Populus × jrtyschensis	Populus talassica	Populus grandidentata	0.0711204	14.8155	0	0.00694255	196268	26888.5	23317.8
Populus × jrtyschensis	Populus trinervis	Populus grandidentata	0.0393826	8.65608	4.87891e-18	0.00379614	200681	25756.9	23805
Populus × jrtyschensis	Populus ussuriensis	Populus grandidentata	0.113058	24.4473	0	0.0113544	180901	28742.7	22903.7
Populus × jrtyschensis	Populus wenxianica	Populus grandidentata	0.0386193	10.5256	0	0.00459666	169835	31769.1	29406.5
Populus × jrtyschensis	Populus xiangchengensis	Populus grandidentata	0.0876754	19.0612	0	0.00909746	177647	29017	24339
Populus × jrtyschensis	Populus yatungensis	Populus grandidentata	0.107509	23.454	0	0.0110563	177442	29282.9	23597.7
Populus × jrtyschensis	Populus yunnanensis	Populus grandidentata	0.0757192	19.936	0	0.00749254	188810	27361.2	23509.4
Populus × jrtyschensis	Populus yunnanensis var. microphylla	Populus grandidentata	0.0551912	14.8882	0	0.00562189	188119	27635.7	24744.8
Populus × jrtyschensis	Populus balsamifera	Populus haoana	0.115654	14.2266	0	0.0839598	29267.5	56667.7	44918.8
Populus × jrtyschensis	Populus iliensis	Populus haoana	0.254895	50.7191	0	0.132684	114084	45658.5	27110.1
Populus × jrtyschensis	Populus kangdingensis	Populus haoana	0.382749	22.6075	0	0.286963	44987.2	72382.4	32311.1
Populus × jrtyschensis	Populus laurifolia	Populus haoana	0.410758	55.4588	0	0.248647	91035.1	59673.4	24924.3
Populus × jrtyschensis	Populus platyphylla	Populus haoana	0.228466	50.6534	0	0.147989	51209	55518.8	34868.4
Populus × jrtyschensis	Populus qamdoensis	Populus haoana	0.39038	40.9364	0	0.300879	45223.3	74879.7	32831.5
Populus × jrtyschensis	Populus trichocarpa	Populus haoana	0.0841923	10.7733	0	0.0617488	29204	55487.1	46869.4
Populus × jrtyschensis	Populus wenxianica	Populus haoana	0.155597	23.3572	0	0.118871	32144.1	61728.8	45105.6
Populus × jrtyschensis	Populus yunnanensis	Populus haoana	0.428695	99.3507	0	0.323886	42047.1	75364.9	30136.9
Populus × jrtyschensis	Populus yunnanensis var. microphylla	Populus haoana	0.451672	96.9944	0	0.36037	40582.1	81005.6	30597.6
Populus × jrtyschensis	Populus afghanica	Populus heterophylla	0.0453155	8.46713	2.51535e-17	0.00743509	133284	26441.2	24148.7
Populus × jrtyschensis	Populus cathayana	Populus heterophylla	0.0301273	5.36439	8.12253e-08	0.00597743	101767	31504.1	29661.3
Populus × jrtyschensis	Populus ciliata	Populus heterophylla	0.0422756	7.47457	7.74544e-14	0.00866492	94863.8	32934.9	30263.2
Populus × jrtyschensis	Populus haoana	Populus heterophylla	0.0427403	7.50747	6.02799e-14	0.00884697	94829.6	33264.8	30537.8
Populus × jrtyschensis	Populus iliensis	Populus heterophylla	0.0226712	6.23164	4.61573e-10	0.00329622	173171	22921	21904.7
Populus × jrtyschensis	Populus intromongolica	Populus heterophylla	0.0297769	5.2692	1.37018e-07	0.0058799	102261	31344.9	29532.2
Populus × jrtyschensis	Populus kangdingensis	Populus heterophylla	0.0499542	9.94461	0	0.0098101	105739	31796.9	28771.2
Populus × jrtyschensis	Populus koreana	Populus heterophylla	0.0286496	5.05224	4.36649e-07	0.00573727	98813.4	31747.1	29978.7
Populus × jrtyschensis	Populus lasiocarpa	Populus heterophylla	0.201549	30.9778	0	0.0471978	70397.1	43382.8	28828.6
Populus × jrtyschensis	Populus mainlingensis	Populus heterophylla	0.0408435	7.48213	7.31264e-14	0.00845039	94800.7	33207.1	30600.9
Populus × jrtyschensis	Populus maximowiczii	Populus heterophylla	0.028759	5.08572	3.66234e-07	0.00573417	99688.4	31622.4	29854.4
Populus × jrtyschensis	Populus nigra	Populus heterophylla	0.00672128	1.38257	0.166796	0.000587195	254378	13556.7	13375.7
Populus × jrtyschensis	Populus pamirica	Populus heterophylla	0.00457463	0.783563	0.433296	0.000883664	113142	29913.5	29641
Populus × jrtyschensis	Populus platyphylla	Populus heterophylla	0.0475438	11.0431	0	0.00911402	108779	30956.7	28146.7
Populus × jrtyschensis	Populus pseudoglauca	Populus heterophylla	0.04539	8.60989	7.26415e-18	0.00935522	94776.9	33224.8	30339.6
Populus × jrtyschensis	Populus pseudomaximowiczii	Populus heterophylla	0.0444789	8.02819	9.89226e-16	0.00894799	97309.2	32375.2	29617.8
Populus × jrtyschensis	Populus qamdoensis	Populus heterophylla	0.0427965	9.95041	0	0.00852683	106081	32025.9	29397.2
Populus × jrtyschensis	Populus rockii	Populus heterophylla	0.0521286	9.00464	2.1684e-19	0.0105755	95600.9	32900.9	29640.7
Populus × jrtyschensis	Populus shanxiensis	Populus heterophylla	0.0312274	5.46703	4.57647e-08	0.00617365	102257	31431.8	29528.2
Populus × jrtyschensis	Populus simonii	Populus heterophylla	0.0451256	11.2121	0	0.00640439	176464	22869.7	20894.8
Populus × jrtyschensis	Populus suaveolens	Populus heterophylla	0.0264772	4.57632	4.73236e-06	0.00532391	97630.4	31819.1	30177.6
Populus × jrtyschensis	Populus szechuanica	Populus heterophylla	0.046072	8.29153	1.11781e-16	0.00945994	95211.7	33102.1	30186.2
Populus × jrtyschensis	Populus szechuanica var. tibetica	Populus heterophylla	0.0348297	6.74078	1.57542e-11	0.00703791	99478.3	32242.8	30072.3
Populus × jrtyschensis	Populus trinervis	Populus heterophylla	0.0658021	11.8348	0	0.012244	114569	30566	26791.7
Populus × jrtyschensis	Populus ussuriensis	Populus heterophylla	0.027774	4.7978	1.60419e-06	0.00556626	98929.7	31746.4	30030.6
Populus × jrtyschensis	Populus xiangchengensis	Populus heterophylla	0.0353142	6.16865	6.88768e-10	0.00734329	95123.6	33177.3	30913.9
Populus × jrtyschensis	Populus yatungensis	Populus heterophylla	0.0427039	7.68432	1.53811e-14	0.00873799	94942.6	32891.2	30197.1
Populus × jrtyschensis	Populus yunnanensis	Populus heterophylla	0.0603513	13.2139	0	0.0117985	104519	31954.9	28317.4
Populus × jrtyschensis	Populus yunnanensis var. microphylla	Populus heterophylla	0.0403437	9.17536	0	0.00809185	103943	32161.2	29666.8
Populus × jrtyschensis	Populus afghanica	Populus ilicifolia	0.0479999	11.7864	0	0.00243443	241908	24695.5	22433.3
Populus × jrtyschensis	Populus angustifolia	Populus ilicifolia	0.0165858	3.48266	0.00049645	0.00107986	193707	30753.9	29750.4
Populus × jrtyschensis	Populus cathayana	Populus ilicifolia	0.0698586	14.6022	0	0.0039804	207072	28326.1	24626.9
Populus × jrtyschensis	Populus ciliata	Populus ilicifolia	0.0724579	15.4929	0	0.00430693	200554	29616.5	25614.6
Populus × jrtyschensis	Populus glauca	Populus ilicifolia	0.0691178	13.8464	0	0.00506744	166038	36416.3	31707.7
Populus × jrtyschensis	Populus haoana	Populus ilicifolia	0.0605121	13.0981	0	0.00358768	200511	29214	25880.1
Populus × jrtyschensis	Populus heterophylla	Populus ilicifolia	0.0371459	7.14966	8.69942e-13	0.00337632	151003	43800.8	40663.3
Populus × jrtyschensis	Populus iliensis	Populus ilicifolia	0.0500549	15.6657	0	0.0021195	280295	20658.8	18689.2
Populus × jrtyschensis	Populus intromongolica	Populus ilicifolia	0.0722371	14.6468	0	0.0040988	207530	28271.4	24462.1
Populus × jrtyschensis	Populus kangdingensis	Populus ilicifolia	0.0476624	11.7127	0	0.00274493	212791	28034.6	25483.7
Populus × jrtyschensis	Populus koreana	Populus ilicifolia	0.0693684	14.5091	0	0.00398528	204014	28543.4	24840.3
Populus × jrtyschensis	Populus lasiocarpa	Populus ilicifolia	0.0928831	20.9981	0	0.00622038	180136	34008.7	28228
Populus × jrtyschensis	Populus laurifolia	Populus ilicifolia	0.00684186	1.75967	0.0784644	0.000328787	262915	22478.5	22173
Populus × jrtyschensis	Populus mainlingensis	Populus ilicifolia	0.0548104	12.0764	0	0.00324382	200532	29007.2	25992.7
Populus × jrtyschensis	Populus maximowiczii	Populus ilicifolia	0.0709077	14.2543	0	0.00406635	204932	28537.3	24758.2
Populus × jrtyschensis	Populus pamirica	Populus ilicifolia	0.0379917	7.85099	4.12756e-15	0.00210958	218661	26781.1	24820.7
Populus × jrtyschensis	Populus platyphylla	Populus ilicifolia	0.0605959	15.8144	0	0.00340427	215493	27684.4	24521
Populus × jrtyschensis	Populus pseudoglauca	Populus ilicifolia	0.062288	13.7049	0	0.00368259	200538	29183.9	25761.5
Populus × jrtyschensis	Populus pseudomaximowiczii	Populus ilicifolia	0.0697354	15.1614	0	0.0040111	202895	28592.1	24864.3
Populus × jrtyschensis	Populus qamdoensis	Populus ilicifolia	0.035217	9.45626	0	0.00205055	213126	28008.5	26102.8
Populus × jrtyschensis	Populus rockii	Populus ilicifolia	0.0694159	14.9745	0	0.0040227	201356	28795.2	25057
Populus × jrtyschensis	Populus shanxiensis	Populus ilicifolia	0.069723	14.0208	0	0.00395921	207614	28225.9	24546.5
Populus × jrtyschensis	Populus simonii	Populus ilicifolia	0.0425634	13.492	0	0.00180168	284742	20507.4	18833
Populus × jrtyschensis	Populus suaveolens	Populus ilicifolia	0.0684178	13.7225	0	0.00395172	202794	28674.5	25002.1
Populus × jrtyschensis	Populus szechuanica	Populus ilicifolia	0.061143	13.4372	0	0.00358669	200958	28926.4	25593
Populus × jrtyschensis	Populus szechuanica var. tibetica	Populus ilicifolia	0.0639807	15.0164	0	0.00372399	205060	28775	25314.3
Populus × jrtyschensis	Populus talassica	Populus ilicifolia	0.0316244	6.60334	4.01984e-11	0.00176932	219362	26815.1	25171.1
Populus × jrtyschensis	Populus trinervis	Populus ilicifolia	0.0521698	11.8318	0	0.00290775	222662	27247.7	24545.7
Populus × jrtyschensis	Populus ussuriensis	Populus ilicifolia	0.0709314	14.2232	0	0.00407559	204043	28592.4	24804.9
Populus × jrtyschensis	Populus wenxianica	Populus ilicifolia	0.0159282	4.17681	2.95631e-05	0.00108352	192774	32111.8	31104.9
Populus × jrtyschensis	Populus xiangchengensis	Populus ilicifolia	0.0459251	10.6556	0	0.00272414	200842	28824.2	26292.9
Populus × jrtyschensis	Populus yatungensis	Populus ilicifolia	0.0723462	15.5068	0	0.00428238	200599	29493.3	25513.8
Populus × jrtyschensis	Populus yunnanensis	Populus ilicifolia	0.0614222	15.4963	0	0.00350721	211444	28161.7	24902.4
Populus × jrtyschensis	Populus yunnanensis var. microphylla	Populus ilicifolia	0.0345746	8.83132	1.0842e-18	0.0020157	210766	28023.8	26150.7
Populus × jrtyschensis	Populus nigra	Populus iliensis	0.291929	91.0727	0	1.17358	114793	45719	25057.3
Populus × jrtyschensis	Populus balsamifera	Populus intromongolica	0.0862198	12.1172	0	0.0731642	25158.5	58540.3	49246.9
Populus × jrtyschensis	Populus iliensis	Populus intromongolica	0.457588	105.802	0	0.31553	102315	63897	23778
Populus × jrtyschensis	Populus kangdingensis	Populus intromongolica	0.0642558	5.01815	5.21724e-07	0.0486213	49157.9	51087.9	44918.9
Populus × jrtyschensis	Populus laurifolia	Populus intromongolica	0.567042	109.55	0	0.440953	79053.6	77381.9	21379.9
Populus × jrtyschensis	Populus platyphylla	Populus intromongolica	0.401357	106.371	0	0.332777	39427.5	73794.3	31524.1
Populus × jrtyschensis	Populus qamdoensis	Populus intromongolica	0.0524647	6.98479	2.85291e-12	0.0398691	49687.1	50796.8	45732.4
Populus × jrtyschensis	Populus trichocarpa	Populus intromongolica	0.0526265	7.58974	3.20553e-14	0.045034	25395.3	57219.2	51497.8
Populus × jrtyschensis	Populus wenxianica	Populus intromongolica	0.340552	63.2864	0	0.327743	18957.8	82038.2	40356.4
Populus × jrtyschensis	Populus yunnanensis	Populus intromongolica	0.112127	21.5207	0	0.0854066	46403.8	53773.9	42930.6
Populus × jrtyschensis	Populus yunnanensis var. microphylla	Populus intromongolica	0.105869	21.0988	0	0.082205	45632.8	54525.2	44085.4
Populus × jrtyschensis	Populus afghanica	Populus kangdingensis	0.06254	7.24172	4.4304e-13	0.0410314	68007.7	40622.4	35840.5
Populus × jrtyschensis	Populus cathayana	Populus kangdingensis	0.0323181	1.97424	0.0483549	0.0279401	44095.5	52227.8	48957.6
Populus × jrtyschensis	Populus ciliata	Populus kangdingensis	0.114973	6.66073	2.72464e-11	0.107498	35994.8	60927.3	48362
Populus × jrtyschensis	Populus iliensis	Populus kangdingensis	0.0159066	1.98493	0.0471527	0.00971192	109423	36260.6	35125.1
Populus × jrtyschensis	Populus intromongolica	Populus kangdingensis	0.0192526	1.20527	0.2281	0.0164897	44918.9	51087.9	49157.9
Populus × jrtyschensis	Populus maximowiczii	Populus kangdingensis	0.00504785	0.319388	0.749433	0.00435002	42956.2	50598.4	50090.1
Populus × jrtyschensis	Populus nigra	Populus kangdingensis	0.0148876	1.12887	0.258952	0.00514046	183958	20526	19923.8
Populus × jrtyschensis	Populus shanxiensis	Populus kangdingensis	0.0246269	1.53354	0.125144	0.0211163	44777.7	51492.3	49017.1
Populus × jrtyschensis	Populus simonii	Populus kangdingensis	0.402482	28.8399	0	0.294926	104123	59904.1	25521.7
Populus × jrtyschensis	Populus ussuriensis	Populus kangdingensis	3.57398e-05	0.00226566	0.998192	3.08728e-05	42433.4	50505.7	50502.1
Populus × jrtyschensis	Populus yatungensis	Populus kangdingensis	0.124926	7.21604	5.35246e-13	0.116947	35729.7	61643.3	47952.1
Populus × jrtyschensis	Populus balsamifera	Populus koreana	0.148678	21.2027	0	0.159131	24865.4	60798.4	45059.6
Populus × jrtyschensis	Populus iliensis	Populus koreana	0.38789	103.836	0	0.318272	107284	56351.1	24852.9
Populus × jrtyschensis	Populus kangdingensis	Populus koreana	0.085778	6.65862	2.76401e-11	0.0804896	50587.9	50421.5	42454.8
Populus × jrtyschensis	Populus laurifolia	Populus koreana	0.554157	131.072	0	0.527536	82557.8	73168.3	20989.9
Populus × jrtyschensis	Populus platyphylla	Populus koreana	0.329523	90.9159	0	0.326129	44613.2	65071.7	32815.6
Populus × jrtyschensis	Populus qamdoensis	Populus koreana	0.0750121	10.0201	0	0.07096	51098.4	50264.2	43249.5
Populus × jrtyschensis	Populus trichocarpa	Populus koreana	0.115215	16.7625	0	0.12433	25047.8	59563.4	47256.2
Populus × jrtyschensis	Populus yunnanensis	Populus koreana	0.135027	27.1196	0	0.127763	47841.4	53110.4	40474
Populus × jrtyschensis	Populus yunnanensis var. microphylla	Populus koreana	0.128597	25.932	0	0.124141	47038.6	53874.4	41597.1
Populus × jrtyschensis	Populus afghanica	Populus lasiocarpa	0.0154834	2.92715	0.0034208	0.00575975	96088.3	29418.9	28521.7
Populus × jrtyschensis	Populus cathayana	Populus lasiocarpa	0.0560604	9.36904	0	0.0262057	64959	38510.3	34421.7
Populus × jrtyschensis	Populus ciliata	Populus lasiocarpa	0.0723462	12.0953	0	0.0351822	58201	40654.4	35168.9
Populus × jrtyschensis	Populus haoana	Populus lasiocarpa	0.0905324	15.0733	0	0.044649	57654.7	41885.8	34931.4
Populus × jrtyschensis	Populus iliensis	Populus lasiocarpa	0.0292585	8.00722	1.17332e-15	0.00988835	135317	27164	25619.7
Populus × jrtyschensis	Populus intromongolica	Populus lasiocarpa	0.053698	8.69343	3.46945e-18	0.0250087	65513.6	38251.9	34353.2
Populus × jrtyschensis	Populus kangdingensis	Populus lasiocarpa	0.0691427	13.687	0	0.0318815	68854.5	38425.2	33455.2
Populus × jrtyschensis	Populus koreana	Populus lasiocarpa	0.0434223	7.12987	1.00464e-12	0.0205026	62487.7	38419.1	35221.4
Populus × jrtyschensis	Populus laurifolia	Populus lasiocarpa	0.00691944	1.37216	0.170013	0.0027035	119065	30652.4	30231.1
Populus × jrtyschensis	Populus mainlingensis	Populus lasiocarpa	0.089382	14.9016	0	0.0440379	57600	41833.5	34968.8
Populus × jrtyschensis	Populus maximowiczii	Populus lasiocarpa	0.04403	7.18772	6.58834e-13	0.0207091	63295.9	38257.2	35030.4
Populus × jrtyschensis	Populus pamirica	Populus lasiocarpa	0.0342486	5.29037	1.2207e-07	0.015538	76082.4	36572	34149.9
Populus × jrtyschensis	Populus platyphylla	Populus lasiocarpa	0.0505207	11.6908	0	0.0225266	72051.8	36498.4	32987.9
Populus × jrtyschensis	Populus pseudoglauca	Populus lasiocarpa	0.0883476	15.9602	0	0.0433371	57720.7	41606.8	34851.9
Populus × jrtyschensis	Populus pseudomaximowiczii	Populus lasiocarpa	0.0783096	13.7329	0	0.0373512	60392.3	40092.7	34269.4
Populus × jrtyschensis	Populus qamdoensis	Populus lasiocarpa	0.0592042	13.6606	0	0.0275142	69208.1	38384	34093
Populus × jrtyschensis	Populus rockii	Populus lasiocarpa	0.107696	17.6992	0	0.0521943	58066.1	41803	33674.4
Populus × jrtyschensis	Populus shanxiensis	Populus lasiocarpa	0.055791	9.14503	1.0842e-19	0.0260381	65481.7	38377.6	34321.7
Populus × jrtyschensis	Populus simonii	Populus lasiocarpa	0.0283173	6.73678	1.61938e-11	0.00924602	138755	26197.2	24754.3
Populus × jrtyschensis	Populus suaveolens	Populus lasiocarpa	0.0411643	6.69192	2.20263e-11	0.0195673	61400.6	38565.8	35516.3
Populus × jrtyschensis	Populus szechuanica	Populus lasiocarpa	0.102937	17.277	0	0.0504613	57713.2	42118	34256.3
Populus × jrtyschensis	Populus szechuanica var. tibetica	Populus lasiocarpa	0.069923	12.5573	0	0.033437	62531.3	39910.4	34693.9
Populus × jrtyschensis	Populus talassica	Populus lasiocarpa	0.0278455	4.33393	1.4647e-05	0.0127028	76822.6	36518.2	34539.6
Populus × jrtyschensis	Populus trinervis	Populus lasiocarpa	0.0506798	8.81356	1.19262e-18	0.0216686	77844.3	35013.3	31635.6
Populus × jrtyschensis	Populus ussuriensis	Populus lasiocarpa	0.044766	7.15505	8.36425e-13	0.0211421	62504.6	38470.7	35173.9
Populus × jrtyschensis	Populus xiangchengensis	Populus lasiocarpa	0.0912127	14.815	0	0.0452025	57758.1	42166.1	35116.9
Populus × jrtyschensis	Populus yatungensis	Populus lasiocarpa	0.0747727	12.7572	0	0.0363274	58196.6	40679.8	35019.6
Populus × jrtyschensis	Populus yunnanensis	Populus lasiocarpa	0.0822105	17.6478	0	0.0376906	67442	38686	32808.4
Populus × jrtyschensis	Populus yunnanensis var. microphylla	Populus lasiocarpa	0.0698137	15.5097	0	0.0328402	66794.2	39203	34086.4
Populus × jrtyschensis	Populus pamirica	Populus laurifolia	0.195213	31.2715	0	0.821537	20276	99767.7	67177.7
Populus × jrtyschensis	Populus talassica	Populus laurifolia	0.211598	33.3371	0	0.906463	20035.2	102328	66586.3
Populus × jrtyschensis	Populus balsamifera	Populus mainlingensis	0.119301	14.4081	0	0.078038	29134.4	56802.2	44693.6
Populus × jrtyschensis	Populus iliensis	Populus mainlingensis	0.258292	49.4932	0	0.121377	114105	45870	27038.3
Populus × jrtyschensis	Populus kangdingensis	Populus mainlingensis	0.402269	22.8834	0	0.275079	44449.9	74324.9	31681.7
Populus × jrtyschensis	Populus laurifolia	Populus mainlingensis	0.411536	53.308	0	0.224733	91115.3	59756.9	24912.5
Populus × jrtyschensis	Populus platyphylla	Populus mainlingensis	0.232624	49.1571	0	0.135891	51197.6	55842.3	34764.9
Populus × jrtyschensis	Populus qamdoensis	Populus mainlingensis	0.449587	43.9971	0	0.327013	43540.6	81792	31056.7
Populus × jrtyschensis	Populus trichocarpa	Populus mainlingensis	0.0858348	10.751	0	0.0565427	29185.4	55539.6	46758.8
Populus × jrtyschensis	Populus wenxianica	Populus mainlingensis	0.158262	23.3474	0	0.10905	32093.9	61871.3	44963.4
Populus × jrtyschensis	Populus yunnanensis	Populus mainlingensis	0.419244	87.7639	0	0.284269	42531.8	74607.3	30529.4
Populus × jrtyschensis	Populus yunnanensis var. microphylla	Populus mainlingensis	0.462433	101.722	0	0.333778	40186.9	81914.3	30110.4
Populus × jrtyschensis	Populus balsamifera	Populus maximowiczii	0.13414	18.3437	0	0.118941	24880.5	60349.6	46074
Populus × jrtyschensis	Populus iliensis	Populus maximowiczii	0.407911	90.3038	0	0.281093	105959	58321.8	24526.9
Populus × jrtyschensis	Populus kangdingensis	Populus maximowiczii	0.0816864	6.30235	2.93159e-10	0.0635653	50090.1	50598.4	42956.2
Populus × jrtyschensis	Populus laurifolia	Populus maximowiczii	0.55482	119.118	0	0.439483	81744.5	73958	21175.8
Populus × jrtyschensis	Populus platyphylla	Populus maximowiczii	0.349759	86.1552	0	0.290172	43213.9	67287.6	32415.5
Populus × jrtyschensis	Populus qamdoensis	Populus maximowiczii	0.0719397	9.46883	0	0.0564554	50563.8	50491.3	43714.2
Populus × jrtyschensis	Populus trichocarpa	Populus maximowiczii	0.101011	13.9904	0	0.0901712	25040.1	59090.2	48247.9
Populus × jrtyschensis	Populus yunnanensis	Populus maximowiczii	0.130615	26.374	0	0.102218	47337	53279.2	40968.9
Populus × jrtyschensis	Populus yunnanensis var. microphylla	Populus maximowiczii	0.125157	25.8308	0	0.100296	46536.3	54138.2	42094.1
Populus × jrtyschensis	Populus afghanica	Populus mexicana	0.0556338	13.4108	0	0.00326704	258652	22958	20538.2
Populus × jrtyschensis	Populus angustifolia	Populus mexicana	0.0553146	12.2943	0	0.00414861	208838	29314.6	26241.6
Populus × jrtyschensis	Populus balsamifera	Populus mexicana	0.0140943	3.25362	0.00113946	0.00106297	205163	28330.9	27543.4
Populus × jrtyschensis	Populus cathayana	Populus mexicana	0.109737	24.8915	0	0.00715923	222599	26818.3	21514.5
Populus × jrtyschensis	Populus ciliata	Populus mexicana	0.117571	27.0841	0	0.00796011	215710	28027.7	22130.5
Populus × jrtyschensis	Populus deltoides	Populus mexicana	0.0039955	0.939426	0.347512	0.000362419	192743	33735.8	33467.3
Populus × jrtyschensis	Populus glauca	Populus mexicana	0.157922	33.0077	0	0.0130555	178754	35455	25784
Populus × jrtyschensis	Populus haoana	Populus mexicana	0.102782	25.2711	0	0.00696797	215798	27687.9	22526.7
Populus × jrtyschensis	Populus heterophylla	Populus mexicana	0.115527	22.9341	0	0.0120069	163023	42937.9	34044.4
Populus × jrtyschensis	Populus iliensis	Populus mexicana	0.0702637	22.3092	0	0.00341808	296998	19284.8	16752.7
Populus × jrtyschensis	Populus intromongolica	Populus mexicana	0.109788	24.0329	0	0.00714796	223176	26763	21467.9
Populus × jrtyschensis	Populus kangdingensis	Populus mexicana	0.0701417	18.2832	0	0.00463877	228727	26216.7	22780
Populus × jrtyschensis	Populus koreana	Populus mexicana	0.111345	24.3703	0	0.00732052	219452	27060.7	21638.3
Populus × jrtyschensis	Populus lasiocarpa	Populus mexicana	0.136029	28.5269	0	0.0102807	194728	31794	24179.9
Populus × jrtyschensis	Populus laurifolia	Populus mexicana	0.0301473	8.13237	4.20996e-16	0.00166198	279184	21033.3	19802.2
Populus × jrtyschensis	Populus mainlingensis	Populus mexicana	0.0994003	24.3538	0	0.00673561	215784	27594.8	22604.9
Populus × jrtyschensis	Populus maximowiczii	Populus mexicana	0.114479	25.0901	0	0.00750001	220305	27048.2	21491.4
Populus × jrtyschensis	Populus pamirica	Populus mexicana	0.0751746	16.5056	0	0.00478237	234272	25335.4	21792.5
Populus × jrtyschensis	Populus platyphylla	Populus mexicana	0.0860379	24.5863	0	0.00556209	231492	26000.5	21880.9
Populus × jrtyschensis	Populus pseudoglauca	Populus mexicana	0.107366	26.9854	0	0.00725265	215754	27710.8	22337.3
Populus × jrtyschensis	Populus pseudomaximowiczii	Populus mexicana	0.116562	27.5249	0	0.00766536	218191	27199.3	21520.4
Populus × jrtyschensis	Populus qamdoensis	Populus mexicana	0.0582711	17.0272	0	0.0039057	229045	26275.7	23382.1
Populus × jrtyschensis	Populus rockii	Populus mexicana	0.115945	26.4457	0	0.00767517	216615	27361.8	21676.1
Populus × jrtyschensis	Populus shanxiensis	Populus mexicana	0.110124	23.8808	0	0.00717373	223179	26785.5	21471.3
Populus × jrtyschensis	Populus simonii	Populus mexicana	0.0482746	15.5773	0	0.00234983	301710	18902.7	17161.7
Populus × jrtyschensis	Populus suaveolens	Populus mexicana	0.113443	24.365	0	0.00748405	218097	27210.1	21665.5
Populus × jrtyschensis	Populus szechuanica	Populus mexicana	0.105622	25.6454	0	0.00707686	216202	27439.9	22197.2
Populus × jrtyschensis	Populus szechuanica var. tibetica	Populus mexicana	0.106503	27.7785	0	0.00708379	220394	27256.4	22009.5
Populus × jrtyschensis	Populus talassica	Populus mexicana	0.0649837	14.2472	0	0.00416034	235005	25256.7	22174.4
Populus × jrtyschensis	Populus trinervis	Populus mexicana	0.0580752	13.7908	0	0.00372199	239111	25111.6	22355
Populus × jrtyschensis	Populus ussuriensis	Populus mexicana	0.112736	24.9775	0	0.00741755	219499	27115.4	21621
Populus × jrtyschensis	Populus wenxianica	Populus mexicana	0.0486856	13.0092	0	0.00380356	207837	30345.7	27528.1
Populus × jrtyschensis	Populus xiangchengensis	Populus mexicana	0.0872793	22.2132	0	0.00593114	216162	27367.4	22973.7
Populus × jrtyschensis	Populus yatungensis	Populus mexicana	0.117635	27.8056	0	0.0079376	215775	27930.2	22050.7
Populus × jrtyschensis	Populus yunnanensis	Populus mexicana	0.0866453	25.4775	0	0.00566144	227285	26297.7	22103.9
Populus × jrtyschensis	Populus yunnanensis var. microphylla	Populus mexicana	0.0607771	16.6663	0	0.00407632	226588	26352.9	23333.1
Populus × jrtyschensis	Populus afghanica	Populus ningshanica	0.0417093	9.75362	0	0.00481958	222211	23517.6	21634.4
Populus × jrtyschensis	Populus angustifolia	Populus ningshanica	0.0380505	8.89421	5.42101e-19	0.0056746	173081	30239.7	28022.8
Populus × jrtyschensis	Populus balsamifera	Populus ningshanica	0.0172504	4.22545	2.38463e-05	0.0026154	169168	30107.9	29086.8
Populus × jrtyschensis	Populus cathayana	Populus ningshanica	0.114369	25.7903	0	0.0150062	186233	28545.2	22685.9
Populus × jrtyschensis	Populus ciliata	Populus ningshanica	0.110697	23.9436	0	0.0151091	179722	29575	23679.9
Populus × jrtyschensis	Populus glauca	Populus ningshanica	0.118825	24.2029	0	0.0202204	144727	37196.2	29295.3
Populus × jrtyschensis	Populus haoana	Populus ningshanica	0.100455	21.6293	0	0.013698	179685	29301.6	23952
Populus × jrtyschensis	Populus heterophylla	Populus ningshanica	0.0243627	5.41154	6.24847e-08	0.00510655	131381	41934.9	39940.2
Populus × jrtyschensis	Populus iliensis	Populus ningshanica	0.0705343	22.9224	0	0.00685757	260359	20331.2	17652
Populus × jrtyschensis	Populus intromongolica	Populus ningshanica	0.116098	25.191	0	0.0151911	186743	28502.4	22572.7
Populus × jrtyschensis	Populus kangdingensis	Populus ningshanica	0.0631679	16.4926	0	0.00835078	192572	27420.9	24162.4
Populus × jrtyschensis	Populus koreana	Populus ningshanica	0.115903	26.7828	0	0.0153574	183130	28846.4	22854.2
Populus × jrtyschensis	Populus lasiocarpa	Populus ningshanica	0.113125	23.4839	0	0.0174475	159702	33502.2	26692.7
Populus × jrtyschensis	Populus laurifolia	Populus ningshanica	0.0386627	10.5056	0	0.00427711	242604	22430.2	20760.3
Populus × jrtyschensis	Populus mainlingensis	Populus ningshanica	0.0987598	21.7611	0	0.0134401	179594	29202.6	23952.9
Populus × jrtyschensis	Populus maximowiczii	Populus ningshanica	0.119094	26.6556	0	0.0157524	184010	28882.1	22734.8
Populus × jrtyschensis	Populus pamirica	Populus ningshanica	0.0817093	18.8526	0	0.0104554	197881	27021.1	22938.9
Populus × jrtyschensis	Populus platyphylla	Populus ningshanica	0.0821183	23.1789	0	0.0105958	195176	27236.4	23102.6
Populus × jrtyschensis	Populus pseudoglauca	Populus ningshanica	0.105224	23.3656	0	0.0142915	179601	29301.6	23722.2
Populus × jrtyschensis	Populus pseudomaximowiczii	Populus ningshanica	0.117798	27.4946	0	0.0156045	181950	28910.9	22817.4
Populus × jrtyschensis	Populus qamdoensis	Populus ningshanica	0.0498638	14.2263	0	0.00666657	192944	27424.2	24819.1
Populus × jrtyschensis	Populus rockii	Populus ningshanica	0.113	25.1681	0	0.0150591	180503	28987.8	23101.7
Populus × jrtyschensis	Populus shanxiensis	Populus ningshanica	0.115215	24.9561	0	0.0150853	186779	28497.6	22609.3
Populus × jrtyschensis	Populus simonii	Populus ningshanica	0.037609	12.2986	0	0.00363979	265188	19599.1	18178.3
Populus × jrtyschensis	Populus suaveolens	Populus ningshanica	0.116543	26.9563	0	0.0155312	181864	29030.9	22970.5
Populus × jrtyschensis	Populus szechuanica	Populus ningshanica	0.10321	23.6994	0	0.0139134	180085	29054.6	23618.2
Populus × jrtyschensis	Populus szechuanica var. tibetica	Populus ningshanica	0.103501	25.7044	0	0.0138543	184262	28822.2	23415.5
Populus × jrtyschensis	Populus talassica	Populus ningshanica	0.0735199	16.3741	0	0.00945232	198557	26956.8	23264.5
Populus × jrtyschensis	Populus trinervis	Populus ningshanica	0.0453649	10.287	0	0.00577821	202958	25996.5	23740.2
Populus × jrtyschensis	Populus ussuriensis	Populus ningshanica	0.116663	26.5611	0	0.0154609	183207	28906.5	22866.5
Populus × jrtyschensis	Populus wenxianica	Populus ningshanica	0.0397713	11.1367	0	0.00623944	172162	31825	29390.4
Populus × jrtyschensis	Populus xiangchengensis	Populus ningshanica	0.0892306	20.3275	0	0.0121928	179954	29065	24303
Populus × jrtyschensis	Populus yatungensis	Populus ningshanica	0.112712	24.9131	0	0.0153309	179726	29520.3	23539.8
Populus × jrtyschensis	Populus yunnanensis	Populus ningshanica	0.0799618	22.0874	0	0.0104355	191093	27525.4	23449.3
Populus × jrtyschensis	Populus yunnanensis var. microphylla	Populus ningshanica	0.0550966	15.3009	0	0.00738639	190435	27599.8	24717.3
Populus × jrtyschensis	Populus ciliata	Populus pamirica	0.273324	29.3643	0	0.224066	24145.6	75427.5	43045.9
Populus × jrtyschensis	Populus haoana	Populus pamirica	0.270801	29.1418	0	0.222402	24090	75459.1	43299.2
Populus × jrtyschensis	Populus iliensis	Populus pamirica	0.156712	28.2562	0	0.097536	105693	52024.8	37928.1
Populus × jrtyschensis	Populus mainlingensis	Populus pamirica	0.270898	29.1571	0	0.222958	24052.3	75569.4	43353.5
Populus × jrtyschensis	Populus platyphylla	Populus pamirica	0.137633	26.0209	0	0.10201	43327.9	60942.2	46196.5
Populus × jrtyschensis	Populus pseudoglauca	Populus pamirica	0.273421	29.8578	0	0.224589	24031.1	75528.9	43094.7
Populus × jrtyschensis	Populus wenxianica	Populus pamirica	0.119789	18.7507	0	0.103526	22817.3	69954.8	54987.9
Populus × jrtyschensis	Populus xiangchengensis	Populus pamirica	0.267288	28.3781	0	0.219899	24294.1	75384.6	43585.4
Populus × jrtyschensis	Populus yatungensis	Populus pamirica	0.273049	28.7939	0	0.223397	24232.8	75281.8	42988.2
Populus × jrtyschensis	Populus ciliata	Populus platyphylla	0.0268039	5.69164	1.25824e-08	0.0383471	35367.2	54230.2	51398.9
Populus × jrtyschensis	Populus haoana	Populus platyphylla	0.0403809	8.9087	5.42101e-19	0.0582883	34868.4	55518.8	51209
Populus × jrtyschensis	Populus iliensis	Populus platyphylla	0.16901	51.0107	0	0.179603	103463	46182.7	32828.9
Populus × jrtyschensis	Populus laurifolia	Populus platyphylla	0.139939	37.9707	0	0.170912	88455.1	51273.6	38684.9
Populus × jrtyschensis	Populus mainlingensis	Populus platyphylla	0.0433927	9.13927	1.0842e-19	0.0631641	34764.9	55842.3	51197.6
Populus × jrtyschensis	Populus pseudoglauca	Populus platyphylla	0.0387783	8.3002	1.03975e-16	0.0558088	34943.7	55264.9	51138.8
Populus × jrtyschensis	Populus pseudomaximowiczii	Populus platyphylla	0.149273	31.9487	0	0.217334	33188.4	62317.7	46129.4
Populus × jrtyschensis	Populus rockii	Populus platyphylla	0.074301	16.2708	0	0.10739	34474.9	57036.7	49147.1
Populus × jrtyschensis	Populus simonii	Populus platyphylla	0.348876	70.2636	0	0.417228	103788	59768	28851
Populus × jrtyschensis	Populus suaveolens	Populus platyphylla	0.151499	33.8873	0	0.223375	33080.1	62778.9	46259.7
Populus × jrtyschensis	Populus szechuanica	Populus platyphylla	0.0559849	12.4007	0	0.0810914	34675.9	56246.9	50282.9
Populus × jrtyschensis	Populus szechuanica var. tibetica	Populus platyphylla	0.0668535	15.1632	0	0.0956144	37973.4	56249.5	49199.8
Populus × jrtyschensis	Populus xiangchengensis	Populus platyphylla	0.0479359	10.489	0	0.0695856	34708.6	56280.2	51131.3
Populus × jrtyschensis	Populus yatungensis	Populus platyphylla	0.0291866	6.1819	6.33346e-10	0.0417263	35345.4	54312.8	51232.3
Populus × jrtyschensis	Populus afghanica	Populus pruinosa	0.0468825	10.937	0	0.00293923	235303	24232.9	22062.5
Populus × jrtyschensis	Populus angustifolia	Populus pruinosa	0.0179033	3.74448	0.000180766	0.00144464	186982	30325.1	29258.4
Populus × jrtyschensis	Populus cathayana	Populus pruinosa	0.0757451	15.547	0	0.00535079	200320	28060	24108.5
Populus × jrtyschensis	Populus ciliata	Populus pruinosa	0.0765452	16.3917	0	0.00563589	193803	29257.2	25096.7
Populus × jrtyschensis	Populus glauca	Populus pruinosa	0.0735517	14.8799	0	0.00669954	159258	36109.4	31161.5
Populus × jrtyschensis	Populus haoana	Populus pruinosa	0.0644667	13.7844	0	0.00474033	193797	28899.5	25399.1
Populus × jrtyschensis	Populus heterophylla	Populus pruinosa	0.0355497	6.70232	2.05138e-11	0.0040179	144337	43196.6	40230.8
Populus × jrtyschensis	Populus iliensis	Populus pruinosa	0.0513264	16.341	0	0.00269584	273768	20386.4	18395.8
Populus × jrtyschensis	Populus intromongolica	Populus pruinosa	0.077529	15.4106	0	0.00545438	200791	27983.1	23956.3
Populus × jrtyschensis	Populus kangdingensis	Populus pruinosa	0.0507549	12.0246	0	0.00361875	206064	27662.8	24990.4
Populus × jrtyschensis	Populus koreana	Populus pruinosa	0.0764655	15.5853	0	0.00545492	197260	28346.9	24319.7
Populus × jrtyschensis	Populus lasiocarpa	Populus pruinosa	0.0946821	21.1759	0	0.00785981	173431	33562.7	27756.9
Populus × jrtyschensis	Populus laurifolia	Populus pruinosa	0.0122768	3.12152	0.00179923	0.000733059	256284	22316.3	21775
Populus × jrtyschensis	Populus mainlingensis	Populus pruinosa	0.0593182	12.7275	0	0.00434677	193763	28667.5	25456.9
Populus × jrtyschensis	Populus maximowiczii	Populus pruinosa	0.0780977	15.483	0	0.00556108	198171	28336.7	24231.2
Populus × jrtyschensis	Populus pamirica	Populus pruinosa	0.045575	9.15645	0	0.00314123	211899	26612.4	24292.4
Populus × jrtyschensis	Populus platyphylla	Populus pruinosa	0.06434	16.4638	0	0.00447808	208777	27344.1	24038.2
Populus × jrtyschensis	Populus pseudoglauca	Populus pruinosa	0.0666408	14.4475	0	0.00488064	193769	28828.4	25226.2
Populus × jrtyschensis	Populus pseudomaximowiczii	Populus pruinosa	0.0760617	16.3552	0	0.00542736	196136	28346.2	24338.9
Populus × jrtyschensis	Populus qamdoensis	Populus pruinosa	0.0385402	10.1916	0	0.00278197	206414	27678.4	25624.1
Populus × jrtyschensis	Populus rockii	Populus pruinosa	0.0752537	15.9955	0	0.00540668	194599	28525.2	24532.4
Populus × jrtyschensis	Populus shanxiensis	Populus pruinosa	0.0756793	15.3826	0	0.00533266	200876	27978.3	24041.5
Populus × jrtyschensis	Populus simonii	Populus pruinosa	0.0415681	12.9454	0	0.00217653	278209	20141.1	18533.5
Populus × jrtyschensis	Populus suaveolens	Populus pruinosa	0.0749172	14.9929	0	0.00537004	196045	28452.3	24486.3
Populus × jrtyschensis	Populus szechuanica	Populus pruinosa	0.066178	14.1681	0	0.00481225	194202	28623.4	25070.1
Populus × jrtyschensis	Populus szechuanica var. tibetica	Populus pruinosa	0.0692162	16.0032	0	0.00499101	198297	28470.9	24784.7
Populus × jrtyschensis	Populus talassica	Populus pruinosa	0.037501	7.6233	2.47271e-14	0.00260241	212608	26570.8	24650
Populus × jrtyschensis	Populus trinervis	Populus pruinosa	0.0536925	11.7335	0	0.00370298	215975	26825.6	24091.7
Populus × jrtyschensis	Populus ussuriensis	Populus pruinosa	0.0775147	15.2758	0	0.00553234	197309	28388.5	24304.1
Populus × jrtyschensis	Populus wenxianica	Populus pruinosa	0.0168442	4.32333	1.53691e-05	0.00142172	186059	31672.5	30623.2
Populus × jrtyschensis	Populus xiangchengensis	Populus pruinosa	0.0502785	11.3791	0	0.00369597	194095	28509.4	25779.8
Populus × jrtyschensis	Populus yatungensis	Populus pruinosa	0.0776701	16.5723	0	0.00569423	193815	29167.5	24963.2
Populus × jrtyschensis	Populus yunnanensis	Populus pruinosa	0.0645883	15.9168	0	0.00456442	204713	27775.8	24405.5
Populus × jrtyschensis	Populus yunnanensis var. microphylla	Populus pruinosa	0.0384164	9.67341	0	0.00277698	204036	27703.4	25653.6
Populus × jrtyschensis	Populus balsamifera	Populus pseudoglauca	0.117547	14.0668	0	0.0933624	28978.6	56704	44775.4
Populus × jrtyschensis	Populus iliensis	Populus pseudoglauca	0.2544	50.0513	0	0.144762	113919	45576.2	27090
Populus × jrtyschensis	Populus kangdingensis	Populus pseudoglauca	0.366322	21.6319	0	0.296698	45328.7	70718.6	32798.2
Populus × jrtyschensis	Populus laurifolia	Populus pseudoglauca	0.41108	53.6801	0	0.272242	90872	59677.5	24906.6
Populus × jrtyschensis	Populus platyphylla	Populus pseudoglauca	0.225269	46.3653	0	0.159092	51138.8	55264.9	34943.7
Populus × jrtyschensis	Populus qamdoensis	Populus pseudoglauca	0.410833	40.3467	0	0.352741	44538.1	77326.6	32291.8
Populus × jrtyschensis	Populus trichocarpa	Populus pseudoglauca	0.0846498	10.4623	0	0.0678424	29006.9	55477.1	46817.9
Populus × jrtyschensis	Populus wenxianica	Populus pseudoglauca	0.155829	22.4942	0	0.130264	31934.2	61669.9	45041.2
Populus × jrtyschensis	Populus yunnanensis	Populus pseudoglauca	0.397382	82.4064	0	0.321675	42919.2	72242.5	31154.4
Populus × jrtyschensis	Populus yunnanensis var. microphylla	Populus pseudoglauca	0.428456	88.3125	0	0.366676	41103.5	78139.1	31264.5
Populus × jrtyschensis	Populus balsamifera	Populus pseudomaximowiczii	0.130822	17.7746	0	0.131071	26161.8	58822.8	45212.7
Populus × jrtyschensis	Populus iliensis	Populus pseudomaximowiczii	0.348362	90.1393	0	0.262471	109068	52750.1	25493.1
Populus × jrtyschensis	Populus kangdingensis	Populus pseudomaximowiczii	0.215624	14.7876	0	0.202046	47500.1	59238.9	38223.6
Populus × jrtyschensis	Populus laurifolia	Populus pseudomaximowiczii	0.498503	96.492	0	0.432992	85341.2	67619.7	22630
Populus × jrtyschensis	Populus platyphylla	Populus pseudomaximowiczii	0.304999	84.2359	0	0.280352	46129.4	62317.7	33188.4
Populus × jrtyschensis	Populus qamdoensis	Populus pseudomaximowiczii	0.19201	23.7902	0	0.180008	48415.6	58160.5	39423.4
Populus × jrtyschensis	Populus trichocarpa	Populus pseudomaximowiczii	0.0986404	13.646	0	0.0997596	26255.2	57677.2	47320.2
Populus × jrtyschensis	Populus yunnanensis	Populus pseudomaximowiczii	0.280273	55.8486	0	0.267262	44193.8	63474.2	35683.1
Populus × jrtyschensis	Populus yunnanensis var. microphylla	Populus pseudomaximowiczii	0.264242	55.1412	0	0.257846	43797.7	63942.4	37212.9
Populus × jrtyschensis	Populus afghanica	Populus qamdoensis	0.0749381	13.5379	0	0.0622973	68079.6	41400.5	35628.1
Populus × jrtyschensis	Populus cathayana	Populus qamdoensis	0.0229037	2.61222	0.00899565	0.0251742	44935.6	51834.8	49513.5
Populus × jrtyschensis	Populus iliensis	Populus qamdoensis	0.011724	2.46058	0.0138713	0.00908373	109934	36189.9	35351.2
Populus × jrtyschensis	Populus intromongolica	Populus qamdoensis	0.011043	1.27441	0.202518	0.0119794	45732.4	50796.8	49687.1
Populus × jrtyschensis	Populus nigra	Populus qamdoensis	0.0225686	3.10271	0.00191756	0.00983537	184111	20706.6	19792.6
Populus × jrtyschensis	Populus pseudomaximowiczii	Populus qamdoensis	0.0914358	10.2104	0	0.104931	39423.4	58160.5	48415.6
Populus × jrtyschensis	Populus shanxiensis	Populus qamdoensis	0.0161783	1.87322	0.0610377	0.0176193	45568.3	51152.2	49523.5
Populus × jrtyschensis	Populus simonii	Populus qamdoensis	0.42308	64.5244	0	0.400681	104207	62460.7	25321.7
Populus × jrtyschensis	Populus afghanica	Populus qiongdaoensis	0.0431874	9.95054	0	0.00327442	222202	23515.4	21568.3
Populus × jrtyschensis	Populus angustifolia	Populus qiongdaoensis	0.0379132	8.85866	7.58942e-19	0.00371275	173123	30214.4	28007
Populus × jrtyschensis	Populus balsamifera	Populus qiongdaoensis	0.0130172	3.1162	0.00183198	0.00129079	169235	29863.5	29096
Populus × jrtyschensis	Populus cathayana	Populus qiongdaoensis	0.113303	25.0835	0	0.0097504	186291	28485.5	22687.5
Populus × jrtyschensis	Populus ciliata	Populus qiongdaoensis	0.109523	23.0674	0	0.00979061	179762	29484.6	23663.6
Populus × jrtyschensis	Populus glauca	Populus qiongdaoensis	0.120985	24.3744	0	0.0135047	144658	37198.6	29169.1
Populus × jrtyschensis	Populus haoana	Populus qiongdaoensis	0.100408	21.2691	0	0.00898306	179715	29265.8	23925
Populus × jrtyschensis	Populus heterophylla	Populus qiongdaoensis	0.028881	6.33011	2.44991e-10	0.00397053	131190	42053	39692.1
Populus × jrtyschensis	Populus iliensis	Populus qiongdaoensis	0.0691485	22.0761	0	0.0044105	260417	20275.5	17652.9
Populus × jrtyschensis	Populus intromongolica	Populus qiongdaoensis	0.114153	24.0596	0	0.00978934	186811	28404.3	22583.8
Populus × jrtyschensis	Populus kangdingensis	Populus qiongdaoensis	0.0631085	15.9734	0	0.00546452	192584	27367.5	24118.3
Populus × jrtyschensis	Populus koreana	Populus qiongdaoensis	0.112822	25.2468	0	0.00979545	183230	28720.8	22897.1
Populus × jrtyschensis	Populus lasiocarpa	Populus qiongdaoensis	0.117013	23.3235	0	0.0118194	159584	33544.9	26516.9
Populus × jrtyschensis	Populus laurifolia	Populus qiongdaoensis	0.0362789	9.40695	0	0.00263345	242697	22361.5	20795.8
Populus × jrtyschensis	Populus mainlingensis	Populus qiongdaoensis	0.0971559	21.1445	0	0.00868084	179679	29142.1	23980.9
Populus × jrtyschensis	Populus maximowiczii	Populus qiongdaoensis	0.114018	24.4483	0	0.009874	184143	28681.8	22810.7
Populus × jrtyschensis	Populus pamirica	Populus qiongdaoensis	0.0794844	17.3348	0	0.00667346	197978	26946.9	22978.6
Populus × jrtyschensis	Populus platyphylla	Populus qiongdaoensis	0.0802734	21.8118	0	0.00678505	195244	27147.5	23113
Populus × jrtyschensis	Populus pseudoglauca	Populus qiongdaoensis	0.104087	23.0424	0	0.0092721	179660	29237.1	23724.5
Populus × jrtyschensis	Populus pseudomaximowiczii	Populus qiongdaoensis	0.115338	26.0854	0	0.0100203	182039	28807.2	22849.3
Populus × jrtyschensis	Populus qamdoensis	Populus qiongdaoensis	0.0493167	13.4706	0	0.00432798	192986	27377.6	24804.1
Populus × jrtyschensis	Populus rockii	Populus qiongdaoensis	0.11153	24.2752	0	0.00975858	180567	28910.5	23108.8
Populus × jrtyschensis	Populus shanxiensis	Populus qiongdaoensis	0.114158	24.5468	0	0.00979741	186832	28432	22605.7
Populus × jrtyschensis	Populus simonii	Populus qiongdaoensis	0.0386497	12.0348	0	0.00245472	265218	19610.2	18150.8
Populus × jrtyschensis	Populus suaveolens	Populus qiongdaoensis	0.113739	25.4232	0	0.00992588	181945	28895.6	22993.7
Populus × jrtyschensis	Populus szechuanica	Populus qiongdaoensis	0.102129	22.8931	0	0.0090322	180130	28977.2	23606.8
Populus × jrtyschensis	Populus szechuanica var. tibetica	Populus qiongdaoensis	0.101389	24.4189	0	0.00889267	184336	28719.7	23432.1
Populus × jrtyschensis	Populus talassica	Populus qiongdaoensis	0.0718305	15.1448	0	0.00606446	198645	26900.6	23295.1
Populus × jrtyschensis	Populus trinervis	Populus qiongdaoensis	0.0456392	9.70338	0	0.00380963	202957	25946.9	23681.9
Populus × jrtyschensis	Populus ussuriensis	Populus qiongdaoensis	0.114255	24.9457	0	0.00993128	183286	28793.8	22888.8
Populus × jrtyschensis	Populus wenxianica	Populus qiongdaoensis	0.0391945	10.8016	0	0.00402407	172155	31719.5	29326.8
Populus × jrtyschensis	Populus xiangchengensis	Populus qiongdaoensis	0.0885216	19.7945	0	0.00794104	180018	29032.1	24310.2
Populus × jrtyschensis	Populus yatungensis	Populus qiongdaoensis	0.111592	23.9277	0	0.00994418	179778	29446.5	23534.3
Populus × jrtyschensis	Populus yunnanensis	Populus qiongdaoensis	0.0798928	20.4411	0	0.00684021	191118	27484.2	23417.6
Populus × jrtyschensis	Populus yunnanensis var. microphylla	Populus qiongdaoensis	0.0550307	14.3807	0	0.00483333	190452	27551.5	24677.3
Populus × jrtyschensis	Populus balsamifera	Populus rockii	0.108926	13.9753	0	0.0875425	28078.1	56496.6	45397.7
Populus × jrtyschensis	Populus iliensis	Populus rockii	0.274998	61.2328	0	0.160395	112114	47145.5	26808.3
Populus × jrtyschensis	Populus kangdingensis	Populus rockii	0.342073	21.1001	0	0.276491	44731.9	68792.4	33724.2
Populus × jrtyschensis	Populus laurifolia	Populus rockii	0.42982	66.7753	0	0.290613	88888.3	61301.7	24445.8
Populus × jrtyschensis	Populus platyphylla	Populus rockii	0.246546	58.6162	0	0.177939	49147.1	57036.7	34474.9
Populus × jrtyschensis	Populus qamdoensis	Populus rockii	0.307371	34.432	0	0.247317	46048.4	66677.6	35324.9
Populus × jrtyschensis	Populus trichocarpa	Populus rockii	0.0765547	9.92772	0	0.0619737	28088.8	55285.5	47422.7
Populus × jrtyschensis	Populus wenxianica	Populus rockii	0.170739	28.6975	0	0.145404	30136.5	63200.6	44766.4
Populus × jrtyschensis	Populus yunnanensis	Populus rockii	0.418762	78.4059	0	0.347255	40789.9	74565.7	30548
Populus × jrtyschensis	Populus yunnanensis var. microphylla	Populus rockii	0.392844	77.0923	0	0.332481	40906.8	74764.7	32590.7
Populus × jrtyschensis	Populus afghanica	Populus rotundifolia	0.0382537	8.892	6.50521e-19	0.00329624	220736	23426.7	21700.4
Populus × jrtyschensis	Populus angustifolia	Populus rotundifolia	0.0369205	8.51362	1.68051e-17	0.00410623	171555	30186.4	28036.8
Populus × jrtyschensis	Populus balsamifera	Populus rotundifolia	0.0223255	5.48534	4.12683e-08	0.00252967	167543	30325.9	29001.3
Populus × jrtyschensis	Populus cathayana	Populus rotundifolia	0.115916	25.7297	0	0.0113509	184658	28591.2	22651.3
Populus × jrtyschensis	Populus ciliata	Populus rotundifolia	0.110587	23.4836	0	0.0112644	178210	29604.4	23708.7
Populus × jrtyschensis	Populus glauca	Populus rotundifolia	0.118375	23.7773	0	0.0150384	143227	37212.8	29335.2
Populus × jrtyschensis	Populus haoana	Populus rotundifolia	0.101417	21.7684	0	0.0103203	178137	29349.4	23944.5
Populus × jrtyschensis	Populus heterophylla	Populus rotundifolia	0.018072	4.0049	6.20432e-05	0.00282469	130044	41620.5	40142.9
Populus × jrtyschensis	Populus iliensis	Populus rotundifolia	0.0701761	22.4643	0	0.00508637	258817	20314.7	17650.5
Populus × jrtyschensis	Populus intromongolica	Populus rotundifolia	0.117754	25.0338	0	0.0114896	185167	28553.9	22537.7
Populus × jrtyschensis	Populus kangdingensis	Populus rotundifolia	0.0632239	16.4763	0	0.00623531	191052	27447.2	24182.9
Populus × jrtyschensis	Populus koreana	Populus rotundifolia	0.117408	26.9734	0	0.0116052	181566	28904.4	22830.3
Populus × jrtyschensis	Populus lasiocarpa	Populus rotundifolia	0.111368	23.2327	0	0.012808	158219	33454.8	26749.9
Populus × jrtyschensis	Populus laurifolia	Populus rotundifolia	0.0398187	10.6349	0	0.00329093	241067	22485.7	20763.6
Populus × jrtyschensis	Populus mainlingensis	Populus rotundifolia	0.0995579	21.7611	0	0.0101216	178068	29267.6	23967.6
Populus × jrtyschensis	Populus maximowiczii	Populus rotundifolia	0.120788	26.6263	0	0.0119091	182432	28932.9	22696.7
Populus × jrtyschensis	Populus pamirica	Populus rotundifolia	0.0825883	18.5837	0	0.00788794	196341	27069.5	22939.4
Populus × jrtyschensis	Populus platyphylla	Populus rotundifolia	0.0826059	22.9212	0	0.00794943	193641	27269.7	23108.2
Populus × jrtyschensis	Populus pseudoglauca	Populus rotundifolia	0.106511	23.5356	0	0.0108032	178058	29375.4	23720.2
Populus × jrtyschensis	Populus pseudomaximowiczii	Populus rotundifolia	0.119873	27.3686	0	0.0118629	180383	28999.2	22791
Populus × jrtyschensis	Populus qamdoensis	Populus rotundifolia	0.0492512	14.0482	0	0.00491856	191440	27430.2	24855.1
Populus × jrtyschensis	Populus rockii	Populus rotundifolia	0.113858	25.1039	0	0.0113415	178965	29041.7	23104.5
Populus × jrtyschensis	Populus shanxiensis	Populus rotundifolia	0.116707	24.7714	0	0.0113986	185208	28545.1	22578.6
Populus × jrtyschensis	Populus simonii	Populus rotundifolia	0.0361364	11.5575	0	0.00260534	263666	19560.2	18195.8
Populus × jrtyschensis	Populus suaveolens	Populus rotundifolia	0.118865	27.2678	0	0.011814	180279	29109.8	22924.7
Populus × jrtyschensis	Populus szechuanica	Populus rotundifolia	0.103964	23.6268	0	0.0104805	178562	29120.9	23636.1
Populus × jrtyschensis	Populus szechuanica var. tibetica	Populus rotundifolia	0.10346	25.2722	0	0.0103401	182749	28852.9	23442.5
Populus × jrtyschensis	Populus talassica	Populus rotundifolia	0.0741474	16.0842	0	0.00711837	197031	27006.8	23278.3
Populus × jrtyschensis	Populus trinervis	Populus rotundifolia	0.0434735	9.77938	0	0.00412819	201464	25947.8	23785.7
Populus × jrtyschensis	Populus ussuriensis	Populus rotundifolia	0.118349	26.562	0	0.0117022	181634	28964.7	22834.3
Populus × jrtyschensis	Populus wenxianica	Populus rotundifolia	0.0399681	11.4324	0	0.00467099	170620	31835.7	29388.7
Populus × jrtyschensis	Populus xiangchengensis	Populus rotundifolia	0.0905012	20.5357	0	0.00923445	178419	29146.5	24308.7
Populus × jrtyschensis	Populus yatungensis	Populus rotundifolia	0.112967	24.2325	0	0.0114586	178203	29556.4	23556.4
Populus × jrtyschensis	Populus yunnanensis	Populus rotundifolia	0.078936	21.5263	0	0.00768858	189593	27516.2	23490
Populus × jrtyschensis	Populus yunnanensis var. microphylla	Populus rotundifolia	0.0548813	14.9774	0	0.00548752	188924	27620.7	24746.7
Populus × jrtyschensis	Populus balsamifera	Populus shanxiensis	0.0834715	11.875	0	0.0711215	25275.9	58355.4	49363.9
Populus × jrtyschensis	Populus iliensis	Populus shanxiensis	0.450041	108.807	0	0.310877	102580	63390.6	24042.2
Populus × jrtyschensis	Populus kangdingensis	Populus shanxiensis	0.0697477	5.39386	6.89611e-08	0.0530453	49017.1	51492.3	44777.7
Populus × jrtyschensis	Populus laurifolia	Populus shanxiensis	0.566869	115.743	0	0.442486	79045	77309.8	21370.9
Populus × jrtyschensis	Populus platyphylla	Populus shanxiensis	0.392867	104.705	0	0.325991	39756.4	73075.1	31852.5
Populus × jrtyschensis	Populus qamdoensis	Populus shanxiensis	0.0577322	7.72378	1.12927e-14	0.0440824	49523.5	51152.2	45568.3
Populus × jrtyschensis	Populus trichocarpa	Populus shanxiensis	0.0500475	7.35467	1.914e-13	0.0429331	25522.7	57064.5	51624.9
Populus × jrtyschensis	Populus wenxianica	Populus shanxiensis	0.333607	67.2293	0	0.322101	19288.2	81423.1	40686.5
Populus × jrtyschensis	Populus yunnanensis	Populus shanxiensis	0.118261	22.5483	0	0.0905885	46263.3	54267.8	42789.7
Populus × jrtyschensis	Populus yunnanensis var. microphylla	Populus shanxiensis	0.11126	21.6278	0	0.0867212	45511.1	54970.7	43963.3
Populus × jrtyschensis	Populus nigra	Populus simonii	0.512857	53.2022	0	1.54993	101969	51354.4	16536.2
Populus × jrtyschensis	Populus balsamifera	Populus suaveolens	0.170311	23.4501	0	0.164324	24905.3	61665.5	43717.6
Populus × jrtyschensis	Populus iliensis	Populus suaveolens	0.362608	90.422	0	0.263361	109085	54024.7	25271.3
Populus × jrtyschensis	Populus kangdingensis	Populus suaveolens	0.0936482	7.19856	6.08536e-13	0.0789325	51176.6	50270.8	41661.5
Populus × jrtyschensis	Populus laurifolia	Populus suaveolens	0.551502	134.19	0	0.469215	83786.4	72080.4	20836.5
Populus × jrtyschensis	Populus platyphylla	Populus suaveolens	0.309817	78.4789	0	0.272227	46259.7	62778.9	33080.1
Populus × jrtyschensis	Populus qamdoensis	Populus suaveolens	0.083999	10.8362	0	0.071189	51636.4	50183	42405.6
Populus × jrtyschensis	Populus trichocarpa	Populus suaveolens	0.136214	18.9403	0	0.132642	25110.3	60424.8	45936.8
Populus × jrtyschensis	Populus yunnanensis	Populus suaveolens	0.142743	27.0555	0	0.120932	48452.1	52924.8	39702.9
Populus × jrtyschensis	Populus yunnanensis var. microphylla	Populus suaveolens	0.138142	26.1345	0	0.119507	47570.4	53809.1	40747
Populus × jrtyschensis	Populus balsamifera	Populus szechuanica	0.107897	13.4786	0	0.0889104	28905.3	56245.8	45290.3
Populus × jrtyschensis	Populus iliensis	Populus szechuanica	0.262356	56.1184	0	0.15564	113213	46158.5	26972.2
Populus × jrtyschensis	Populus kangdingensis	Populus szechuanica	0.414115	23.9416	0	0.360565	43401.4	75930.6	31458.9
Populus × jrtyschensis	Populus laurifolia	Populus szechuanica	0.410584	56.9361	0	0.282414	90355.8	59778.7	24978.7
Populus × jrtyschensis	Populus platyphylla	Populus szechuanica	0.237245	55.8328	0	0.17492	50282.9	56246.9	34675.9
Populus × jrtyschensis	Populus qamdoensis	Populus szechuanica	0.350335	38.9174	0	0.297188	45613.3	70576.1	33955.2
Populus × jrtyschensis	Populus trichocarpa	Populus szechuanica	0.0766111	9.8546	0	0.0635936	28863.1	55104.7	47262.2
Populus × jrtyschensis	Populus wenxianica	Populus szechuanica	0.15751	24.6001	0	0.137088	31467.4	62049.6	45162.6
Populus × jrtyschensis	Populus yunnanensis	Populus szechuanica	0.521434	144.267	0	0.474817	38049.6	85433.3	26873
Populus × jrtyschensis	Populus yunnanensis var. microphylla	Populus szechuanica	0.473887	107.049	0	0.438029	39220.4	83958.6	29969.6
Populus × jrtyschensis	Populus balsamifera	Populus szechuanica var. tibetica	0.0735297	9.25278	0	0.0886106	27962.4	56462.4	48727.8
Populus × jrtyschensis	Populus iliensis	Populus szechuanica var. tibetica	0.223194	46.7521	0	0.196978	111761	47082.9	29900.7
Populus × jrtyschensis	Populus kangdingensis	Populus szechuanica var. tibetica	0.203273	13.5234	0	0.233833	47473.2	60276.9	39911.3
Populus × jrtyschensis	Populus laurifolia	Populus szechuanica var. tibetica	0.492852	72.1277	0	0.52998	84769	69976.9	23772.4
Populus × jrtyschensis	Populus platyphylla	Populus szechuanica var. tibetica	0.193966	39.9071	0	0.209242	49199.8	56249.5	37973.4
Populus × jrtyschensis	Populus qamdoensis	Populus szechuanica var. tibetica	0.230268	24.4691	0	0.273757	47178.3	63773.5	39900.7
Populus × jrtyschensis	Populus trichocarpa	Populus szechuanica var. tibetica	0.0420403	5.495	3.90711e-08	0.0510319	28019.8	55258.2	50799.5
Populus × jrtyschensis	Populus wenxianica	Populus szechuanica var. tibetica	0.144335	21.7944	0	0.184143	29545.5	63686.8	47621.2
Populus × jrtyschensis	Populus yunnanensis	Populus szechuanica var. tibetica	0.243754	45.5531	0	0.280937	44893.3	62656.3	38097.2
Populus × jrtyschensis	Populus yunnanensis var. microphylla	Populus szechuanica var. tibetica	0.260193	48.9599	0	0.312348	43606.1	65982.9	38735.8
Populus × jrtyschensis	Populus ciliata	Populus talassica	0.267455	28.7918	0	0.197475	24409.1	75540.9	43660
Populus × jrtyschensis	Populus haoana	Populus talassica	0.262468	28.1969	0	0.194139	24468.8	75365.8	44028.6
Populus × jrtyschensis	Populus iliensis	Populus talassica	0.147157	27.6951	0	0.0827113	106103	52039.2	38688.1
Populus × jrtyschensis	Populus mainlingensis	Populus talassica	0.263785	28.2472	0	0.195259	24391.9	75605.3	44043.7
Populus × jrtyschensis	Populus platyphylla	Populus talassica	0.132376	26.1544	0	0.0884564	43585	61086.3	46804.1
Populus × jrtyschensis	Populus pseudoglauca	Populus talassica	0.264665	28.5739	0	0.195347	24428.9	75403.6	43843.1
Populus × jrtyschensis	Populus szechuanica	Populus talassica	0.269895	29.2015	0	0.198454	24547.3	75440.6	43373.3
Populus × jrtyschensis	Populus wenxianica	Populus talassica	0.115688	18.5693	0	0.0901172	23058.4	70121.8	55579.7
Populus × jrtyschensis	Populus xiangchengensis	Populus talassica	0.260013	27.7218	0	0.192585	24623.7	75373.2	44265.5
Populus × jrtyschensis	Populus yatungensis	Populus talassica	0.266671	27.806	0	0.196613	24516.1	75348	43622.1
Populus × jrtyschensis	Populus afghanica	Populus tomentosa	0.0357578	8.39734	4.56449e-17	0.00390751	218043	23328.4	21717.7
Populus × jrtyschensis	Populus angustifolia	Populus tomentosa	0.0349871	8.22794	1.90494e-16	0.00493616	168867	30093.9	28059.3
Populus × jrtyschensis	Populus balsamifera	Populus tomentosa	0.0207435	5.14474	2.67898e-07	0.00298368	164857	30256.4	29026.7
Populus × jrtyschensis	Populus cathayana	Populus tomentosa	0.11112	24.7371	0	0.0138105	182059	28455	22763.6
Populus × jrtyschensis	Populus ciliata	Populus tomentosa	0.106929	22.4035	0	0.0137925	175549	29447.4	23758.2
Populus × jrtyschensis	Populus glauca	Populus tomentosa	0.110586	22.6146	0	0.017788	140678	36831.2	29496.4
Populus × jrtyschensis	Populus haoana	Populus tomentosa	0.0987597	21.351	0	0.0127781	175495	29276.3	24013.4
Populus × jrtyschensis	Populus heterophylla	Populus tomentosa	0.0142241	3.08356	0.00204536	0.00281077	127373	41342.8	40183.1
Populus × jrtyschensis	Populus iliensis	Populus tomentosa	0.0671813	21.4394	0	0.00618736	256169	20263.6	17712.3
Populus × jrtyschensis	Populus intromongolica	Populus tomentosa	0.112856	24.1342	0	0.0139727	182555	28395.6	22636.3
Populus × jrtyschensis	Populus kangdingensis	Populus tomentosa	0.0604451	15.7806	0	0.00756942	188401	27362.1	24242.8
Populus × jrtyschensis	Populus koreana	Populus tomentosa	0.111955	25.1594	0	0.0140188	178965	28724.7	22940.5
Populus × jrtyschensis	Populus lasiocarpa	Populus tomentosa	0.106336	21.852	0	0.0154907	155580	33204.1	26821.2
Populus × jrtyschensis	Populus laurifolia	Populus tomentosa	0.0381865	10.2168	0	0.00400318	238390	22448.5	20797.1
Populus × jrtyschensis	Populus mainlingensis	Populus tomentosa	0.0974414	21.5768	0	0.0125626	175402	29196.9	24012.1
Populus × jrtyschensis	Populus maximowiczii	Populus tomentosa	0.114974	24.8675	0	0.0144053	179855	28763.1	22831.1
Populus × jrtyschensis	Populus pamirica	Populus tomentosa	0.0800998	18.1644	0	0.00971544	193677	26989.1	22986.1
Populus × jrtyschensis	Populus platyphylla	Populus tomentosa	0.0788937	21.8633	0	0.00962737	191011	27160.9	23188.6
Populus × jrtyschensis	Populus pseudoglauca	Populus tomentosa	0.102627	22.9472	0	0.013222	175432	29249.3	23804.5
Populus × jrtyschensis	Populus pseudomaximowiczii	Populus tomentosa	0.114961	26.4981	0	0.0144385	177776	28842.6	22894.8
Populus × jrtyschensis	Populus qamdoensis	Populus tomentosa	0.048415	13.9456	0	0.0061483	188776	27436.4	24902.4
Populus × jrtyschensis	Populus rockii	Populus tomentosa	0.111177	24.9251	0	0.0140695	176320	28966.2	23169.9
Populus × jrtyschensis	Populus shanxiensis	Populus tomentosa	0.111705	23.8964	0	0.0138489	182613	28402.2	22694.4
Populus × jrtyschensis	Populus simonii	Populus tomentosa	0.0350666	11.5645	0	0.00321619	260988	19553.2	18228.3
Populus × jrtyschensis	Populus suaveolens	Populus tomentosa	0.113203	25.256	0	0.0142685	177687	28927	23043.7
Populus × jrtyschensis	Populus szechuanica	Populus tomentosa	0.101677	23.6127	0	0.013003	175893	29037.6	23677.7
Populus × jrtyschensis	Populus szechuanica var. tibetica	Populus tomentosa	0.100494	24.5079	0	0.0127371	180085	28736.8	23488.4
Populus × jrtyschensis	Populus talassica	Populus tomentosa	0.0721805	15.8533	0	0.0088003	194364	26951.2	23322.5
Populus × jrtyschensis	Populus trinervis	Populus tomentosa	0.0417237	9.53338	0	0.00504398	198800	25908	23832.6
Populus × jrtyschensis	Populus ussuriensis	Populus tomentosa	0.112664	24.6289	0	0.0141254	179035	28772.4	22945.7
Populus × jrtyschensis	Populus wenxianica	Populus tomentosa	0.0384494	10.6222	0	0.0057125	167983	31819.3	29463.1
Populus × jrtyschensis	Populus xiangchengensis	Populus tomentosa	0.0884833	20.4702	0	0.0114814	175758	29087	24358
Populus × jrtyschensis	Populus yatungensis	Populus tomentosa	0.109204	23.5222	0	0.014064	175558	29414	23622.3
Populus × jrtyschensis	Populus yunnanensis	Populus tomentosa	0.0774826	21.2502	0	0.00959742	186923	27483.6	23530.9
Populus × jrtyschensis	Populus yunnanensis var. microphylla	Populus tomentosa	0.0549577	15.4838	0	0.00699217	186241	27656.6	24775
Populus × jrtyschensis	Populus afghanica	Populus tremula	0.0354982	8.30141	1.02891e-16	0.00368393	219666	23342.6	21742.2
Populus × jrtyschensis	Populus angustifolia	Populus tremula	0.0337631	8.06199	7.50593e-16	0.00452085	170533	30092.2	28126.6
Populus × jrtyschensis	Populus balsamifera	Populus tremula	0.0221616	5.5528	2.81137e-08	0.00302994	166483	30370.6	29053.7
Populus × jrtyschensis	Populus cathayana	Populus tremula	0.11525	26.0433	0	0.0135977	183573	28586.7	22678.4
Populus × jrtyschensis	Populus ciliata	Populus tremula	0.109053	23.5328	0	0.0133816	177140	29564.6	23750.5
Populus × jrtyschensis	Populus glauca	Populus tremula	0.114292	23.2311	0	0.0174925	142228	37047.7	29447.8
Populus × jrtyschensis	Populus haoana	Populus tremula	0.100659	22.0011	0	0.0123589	177068	29356.7	23987.1
Populus × jrtyschensis	Populus heterophylla	Populus tremula	0.0135423	2.95169	0.00316042	0.0025416	129016	41331.5	40227
Populus × jrtyschensis	Populus iliensis	Populus tremula	0.0697517	22.3589	0	0.00610446	257737	20333.8	17682.2
Populus × jrtyschensis	Populus intromongolica	Populus tremula	0.117353	25.4894	0	0.013807	184069	28547.7	22551.1
Populus × jrtyschensis	Populus kangdingensis	Populus tremula	0.0622283	15.9145	0	0.0074006	189999	27459.5	24242.2
Populus × jrtyschensis	Populus koreana	Populus tremula	0.116805	26.788	0	0.0139059	180486	28909.9	22862.6
Populus × jrtyschensis	Populus lasiocarpa	Populus tremula	0.107651	22.2316	0	0.0149029	157192	33309.5	26834.9
Populus × jrtyschensis	Populus laurifolia	Populus tremula	0.0408282	10.9527	0	0.00406687	239962	22538.8	20770.5
Populus × jrtyschensis	Populus mainlingensis	Populus tremula	0.0999183	21.9693	0	0.0122606	176974	29310.2	23985
Populus × jrtyschensis	Populus maximowiczii	Populus tremula	0.119302	26.51	0	0.0141768	181367	28905.9	22744
Populus × jrtyschensis	Populus pamirica	Populus tremula	0.0838556	18.9039	0	0.00966728	195233	27143.2	22943.2
Populus × jrtyschensis	Populus platyphylla	Populus tremula	0.0814629	22.7552	0	0.0094491	192578	27264.3	23156.8
Populus × jrtyschensis	Populus pseudoglauca	Populus tremula	0.105719	23.7317	0	0.0129255	176988	29380.5	23762.3
Populus × jrtyschensis	Populus pseudomaximowiczii	Populus tremula	0.118401	27.6422	0	0.0141086	179317	28971.4	22837.3
Populus × jrtyschensis	Populus qamdoensis	Populus tremula	0.0497928	13.935	0	0.00600154	190370	27507.2	24897.8
Populus × jrtyschensis	Populus rockii	Populus tremula	0.113984	25.2581	0	0.0136806	177857	29054.2	23108.5
Populus × jrtyschensis	Populus shanxiensis	Populus tremula	0.115671	24.756	0	0.013605	184123	28519.5	22605.8
Populus × jrtyschensis	Populus simonii	Populus tremula	0.0347952	10.9075	0	0.00302735	262606	19563.9	18248.2
Populus × jrtyschensis	Populus suaveolens	Populus tremula	0.118672	26.7784	0	0.0142206	179190	29128.8	22948.7
Populus × jrtyschensis	Populus szechuanica	Populus tremula	0.103507	23.5683	0	0.0125655	177463	29109.4	23648.6
Populus × jrtyschensis	Populus szechuanica var. tibetica	Populus tremula	0.103306	25.5292	0	0.0124405	181659	28870.5	23464
Populus × jrtyschensis	Populus talassica	Populus tremula	0.0763395	16.7728	0	0.0088562	195908	27113.7	23267.6
Populus × jrtyschensis	Populus trinervis	Populus tremula	0.0426345	9.41517	0	0.00488623	200412	25970	23846.1
Populus × jrtyschensis	Populus ussuriensis	Populus tremula	0.117937	26.324	0	0.0140673	180553	28979.5	22865.1
Populus × jrtyschensis	Populus wenxianica	Populus tremula	0.0398767	11.3304	0	0.00562564	169548	31873.9	29429.3
Populus × jrtyschensis	Populus xiangchengensis	Populus tremula	0.0902298	20.595	0	0.0110959	177320	29146.1	24321.7
Populus × jrtyschensis	Populus yatungensis	Populus tremula	0.110973	24.398	0	0.0135684	177154	29515.9	23619.3
Populus × jrtyschensis	Populus yunnanensis	Populus tremula	0.0787697	21.6171	0	0.00924147	188503	27532.6	23511.9
Populus × jrtyschensis	Populus yunnanensis var. microphylla	Populus tremula	0.0562693	15.4227	0	0.00679647	187827	27714.6	24761.8
Populus × jrtyschensis	Populus afghanica	Populus tremuloides	0.0380251	9.08583	1.0842e-19	0.00376847	219698	23347.2	21636.7
Populus × jrtyschensis	Populus angustifolia	Populus tremuloides	0.0391639	9.38271	0	0.00501117	170463	30195.7	27919.6
Populus × jrtyschensis	Populus balsamifera	Populus tremuloides	0.0233144	5.82632	5.66616e-09	0.00303711	166430	30242	28863.9
Populus × jrtyschensis	Populus cathayana	Populus tremuloides	0.116836	25.9416	0	0.013139	183582	28516.8	22550.4
Populus × jrtyschensis	Populus ciliata	Populus tremuloides	0.111487	24.0391	0	0.0130443	177126	29522	23599.6
Populus × jrtyschensis	Populus glauca	Populus tremuloides	0.120629	24.1555	0	0.017647	142114	37207.6	29197.3
Populus × jrtyschensis	Populus haoana	Populus tremuloides	0.103231	22.2135	0	0.0120808	177046	29314.2	23828.3
Populus × jrtyschensis	Populus heterophylla	Populus tremuloides	0.0199848	4.41324	1.01835e-05	0.0035924	128907	41612.5	39981.9
Populus × jrtyschensis	Populus iliensis	Populus tremuloides	0.0712213	23.3649	0	0.00594142	257781	20287	17589.4
Populus × jrtyschensis	Populus intromongolica	Populus tremuloides	0.119442	25.2827	0	0.0133995	184076	28504.4	22421.7
Populus × jrtyschensis	Populus kangdingensis	Populus tremuloides	0.0640585	16.7477	0	0.0072639	189985	27389.8	24092
Populus × jrtyschensis	Populus koreana	Populus tremuloides	0.119106	27.1599	0	0.0135302	180477	28859.7	22716.6
Populus × jrtyschensis	Populus lasiocarpa	Populus tremuloides	0.111485	23.1725	0	0.0147463	157179	33381.3	26684.8
Populus × jrtyschensis	Populus laurifolia	Populus tremuloides	0.0410849	10.9488	0	0.0038992	239982	22423.5	20653.7
Populus × jrtyschensis	Populus mainlingensis	Populus tremuloides	0.101271	22.2615	0	0.011832	176960	29206.3	23834.7
Populus × jrtyschensis	Populus maximowiczii	Populus tremuloides	0.121645	26.7966	0	0.0137999	181372	28876.2	22612.8
Populus × jrtyschensis	Populus pamirica	Populus tremuloides	0.0848559	18.9137	0	0.00932074	195247	27053	22820.9
Populus × jrtyschensis	Populus platyphylla	Populus tremuloides	0.0836961	23.5982	0	0.00926039	192565	27210.1	23007.1
Populus × jrtyschensis	Populus pseudoglauca	Populus tremuloides	0.107828	23.8832	0	0.012568	176960	29301.2	23597.2
Populus × jrtyschensis	Populus pseudomaximowiczii	Populus tremuloides	0.120676	27.591	0	0.0137131	179292	28898.9	22675.2
Populus × jrtyschensis	Populus qamdoensis	Populus tremuloides	0.0505915	14.2955	0	0.00581297	190363	27391.7	24753.6
Populus × jrtyschensis	Populus rockii	Populus tremuloides	0.115814	25.4401	0	0.0132516	177853	28983.8	22967.1
Populus × jrtyschensis	Populus shanxiensis	Populus tremuloides	0.117813	24.9388	0	0.013208	184123	28470.6	22469.2
Populus × jrtyschensis	Populus simonii	Populus tremuloides	0.0371593	11.7852	0	0.00308347	262632	19537.7	18137.7
Populus × jrtyschensis	Populus suaveolens	Populus tremuloides	0.121161	27.312	0	0.0138458	179177	29084.9	22798.7
Populus × jrtyschensis	Populus szechuanica	Populus tremuloides	0.105442	23.9717	0	0.0122015	177453	29042.3	23501.9
Populus × jrtyschensis	Populus szechuanica var. tibetica	Populus tremuloides	0.105343	25.7976	0	0.0120995	181649	28809.1	23317.9
Populus × jrtyschensis	Populus talassica	Populus tremuloides	0.0761483	16.5179	0	0.00841232	195942	26983.7	23165
Populus × jrtyschensis	Populus trinervis	Populus tremuloides	0.0447072	9.90248	0	0.0048867	200404	25919.3	23700.9
Populus × jrtyschensis	Populus ussuriensis	Populus tremuloides	0.119967	26.6569	0	0.0136478	180544	28913.1	22719
Populus × jrtyschensis	Populus wenxianica	Populus tremuloides	0.0402204	11.5026	0	0.00540193	169535	31733.6	29279.7
Populus × jrtyschensis	Populus xiangchengensis	Populus tremuloides	0.0915375	20.9688	0	0.0107437	177325	29064.5	24189.8
Populus × jrtyschensis	Populus yatungensis	Populus tremuloides	0.113678	24.7842	0	0.0132606	177146	29497	23475.2
Populus × jrtyschensis	Populus yunnanensis	Populus tremuloides	0.0805301	22.2394	0	0.00902269	188511	27479.5	23383.5
Populus × jrtyschensis	Populus yunnanensis var. microphylla	Populus tremuloides	0.0562166	15.587	0	0.00646277	187832	27564.8	24630.6
Populus × jrtyschensis	Populus iliensis	Populus trichocarpa	0.204237	50.1873	0	0.0784163	128268	35756.9	23628.2
Populus × jrtyschensis	Populus kangdingensis	Populus trichocarpa	0.0953411	11.3688	0	0.0465913	64544.5	41412.2	34203
Populus × jrtyschensis	Populus laurifolia	Populus trichocarpa	0.277774	50.9437	0	0.122369	108363	43498.8	24586.5
Populus × jrtyschensis	Populus pamirica	Populus trichocarpa	0.361567	52.1842	0	0.186008	62283	54187.7	25408.4
Populus × jrtyschensis	Populus platyphylla	Populus trichocarpa	0.170689	39.5538	0	0.0831371	65221.8	44065.4	31215.8
Populus × jrtyschensis	Populus qamdoensis	Populus trichocarpa	0.0853628	15.5002	0	0.042078	64949.7	41405.4	34892.4
Populus × jrtyschensis	Populus talassica	Populus trichocarpa	0.358237	53.9276	0	0.184949	62859.1	54252	25633.9
Populus × jrtyschensis	Populus yunnanensis	Populus trichocarpa	0.135644	29.2896	0	0.0665757	62426.6	43161.5	32850.8
Populus × jrtyschensis	Populus yunnanensis var. microphylla	Populus trichocarpa	0.132143	28.3045	0	0.0663853	61341	43950.8	33691
Populus × jrtyschensis	Populus afghanica	Populus trinervis	0.247574	40.5264	0	0.124108	52199.4	51137.4	30841.5
Populus × jrtyschensis	Populus nigra	Populus trinervis	0.367002	67.183	0	0.0907887	166038	27670.7	12813.1
Populus × jrtyschensis	Populus simonii	Populus trinervis	0.649824	62.7919	0	0.404671	85642.7	84102.4	17850.7
Populus × jrtyschensis	Populus balsamifera	Populus ussuriensis	0.146898	20.9806	0	0.144198	24920.3	60737.9	45179
Populus × jrtyschensis	Populus iliensis	Populus ussuriensis	0.385555	98.7984	0	0.290452	107320	56268.5	24953.1
Populus × jrtyschensis	Populus kangdingensis	Populus ussuriensis	0.0868564	6.72126	1.80156e-11	0.07488	50502.1	50505.7	42433.4
Populus × jrtyschensis	Populus laurifolia	Populus ussuriensis	0.556586	132.95	0	0.485683	82421	73430.1	20917.5
Populus × jrtyschensis	Populus platyphylla	Populus ussuriensis	0.328555	87.4475	0	0.298256	44597.7	65027.3	32864.4
Populus × jrtyschensis	Populus qamdoensis	Populus ussuriensis	0.0746113	9.89803	0	0.0646792	51079.6	50276.6	43295.1
Populus × jrtyschensis	Populus trichocarpa	Populus ussuriensis	0.113164	16.352	0	0.112063	25114.4	59480.8	47387.2
Populus × jrtyschensis	Populus yunnanensis	Populus ussuriensis	0.135149	26.9964	0	0.11724	47806.8	53162.8	40503.9
Populus × jrtyschensis	Populus yunnanensis var. microphylla	Populus ussuriensis	0.128358	25.4054	0	0.11371	47009.1	53893.5	41632
Populus × jrtyschensis	Populus angustifolia	Populus wenxianica	0.00197605	0.411723	0.680543	0.00154796	48038.2	45932.1	45750.9
Populus × jrtyschensis	Populus iliensis	Populus wenxianica	0.369858	84.0474	0	0.227136	122603	49275.3	22666.9
Populus × jrtyschensis	Populus kangdingensis	Populus wenxianica	0.063028	6.906	4.98515e-12	0.0447396	64546.6	44143.6	38908.9
Populus × jrtyschensis	Populus laurifolia	Populus wenxianica	0.413194	90.6396	0	0.282887	102571	56592.1	23499
Populus × jrtyschensis	Populus platyphylla	Populus wenxianica	0.283724	78.4695	0	0.211161	60473.9	55866.7	31171.8
Populus × jrtyschensis	Populus qamdoensis	Populus wenxianica	0.0518442	9.43383	0	0.0369141	64985.7	43966.5	39632.3
Populus × jrtyschensis	Populus yunnanensis	Populus wenxianica	0.100789	24.6797	0	0.0718143	62328.7	45853.7	37456.9
Populus × jrtyschensis	Populus yunnanensis var. microphylla	Populus wenxianica	0.0898573	22.8205	0	0.0648874	61568.9	46249.3	38622.9
Populus × jrtyschensis	Populus afghanica	Populus wulianensis	0.0416578	9.79318	0	0.0044687	221858	23497.9	21618.5
Populus × jrtyschensis	Populus angustifolia	Populus wulianensis	0.0391101	9.20981	0	0.0054205	172730	30288.6	28008.6
Populus × jrtyschensis	Populus balsamifera	Populus wulianensis	0.0198156	4.87293	1.09956e-06	0.00279525	168782	30211.5	29037.4
Populus × jrtyschensis	Populus cathayana	Populus wulianensis	0.115483	25.7795	0	0.014107	185884	28594.6	22674
Populus × jrtyschensis	Populus ciliata	Populus wulianensis	0.110916	23.941	0	0.0140589	179386	29589.6	23681.1
Populus × jrtyschensis	Populus glauca	Populus wulianensis	0.119398	24.4573	0	0.0189001	144372	37215.3	29276.3
Populus × jrtyschensis	Populus haoana	Populus wulianensis	0.101058	21.6942	0	0.0128023	179325	29308.5	23928.5
Populus × jrtyschensis	Populus heterophylla	Populus wulianensis	0.023882	5.22551	1.73677e-07	0.00465489	131057	41908.1	39953.1
Populus × jrtyschensis	Populus iliensis	Populus wulianensis	0.0706606	22.6863	0	0.00638257	260026	20340.2	17655.4
Populus × jrtyschensis	Populus intromongolica	Populus wulianensis	0.117145	25.3526	0	0.0142426	186393	28546.5	22559.6
Populus × jrtyschensis	Populus kangdingensis	Populus wulianensis	0.0639718	16.4345	0	0.00785924	192213	27440	24140.3
Populus × jrtyschensis	Populus koreana	Populus wulianensis	0.116629	26.7071	0	0.0143567	182790	28884.9	22851
Populus × jrtyschensis	Populus lasiocarpa	Populus wulianensis	0.113083	23.1829	0	0.0161876	159360	33492.8	26687.5
Populus × jrtyschensis	Populus laurifolia	Populus wulianensis	0.0388055	10.4821	0	0.00398684	242261	22430.5	20754.7
Populus × jrtyschensis	Populus mainlingensis	Populus wulianensis	0.0996098	21.7158	0	0.0126068	179241	29233.5	23937.2
Populus × jrtyschensis	Populus maximowiczii	Populus wulianensis	0.119778	26.6118	0	0.0147061	183666	28913.7	22728.1
Populus × jrtyschensis	Populus pamirica	Populus wulianensis	0.0828414	19.1118	0	0.0098454	197517	27050.6	22911.6
Populus × jrtyschensis	Populus platyphylla	Populus wulianensis	0.0831145	23.1434	0	0.00995406	194834	27285.2	23097.7
Populus × jrtyschensis	Populus pseudoglauca	Populus wulianensis	0.105653	23.4265	0	0.0133278	179256	29317.8	23714.7
Populus × jrtyschensis	Populus pseudomaximowiczii	Populus wulianensis	0.118356	27.3417	0	0.0145794	181606	28935.2	22810.8
Populus × jrtyschensis	Populus qamdoensis	Populus wulianensis	0.0506614	14.3058	0	0.00630487	192597	27457.5	24809.5
Populus × jrtyschensis	Populus rockii	Populus wulianensis	0.113392	25.2117	0	0.0140676	180164	29007.8	23099.3
Populus × jrtyschensis	Populus shanxiensis	Populus wulianensis	0.11591	24.9071	0	0.0141146	186440	28535.3	22607.4
Populus × jrtyschensis	Populus simonii	Populus wulianensis	0.038041	12.3439	0	0.00342018	264843	19606	18169
Populus × jrtyschensis	Populus suaveolens	Populus wulianensis	0.117455	26.9884	0	0.0145535	181519	29073.5	22961.7
Populus × jrtyschensis	Populus szechuanica	Populus wulianensis	0.103659	23.6935	0	0.0130001	179739	29069.5	23608.9
Populus × jrtyschensis	Populus szechuanica var. tibetica	Populus wulianensis	0.104018	25.8129	0	0.0129474	183921	28846.9	23411.1
Populus × jrtyschensis	Populus talassica	Populus wulianensis	0.0745758	16.7012	0	0.00890355	198201	26991.5	23245.1
Populus × jrtyschensis	Populus trinervis	Populus wulianensis	0.0462991	10.4017	0	0.00548049	202614	26036.9	23732.7
Populus × jrtyschensis	Populus ussuriensis	Populus wulianensis	0.117356	26.4713	0	0.0144754	182866	28942.4	22862.8
Populus × jrtyschensis	Populus wenxianica	Populus wulianensis	0.0406115	11.2085	0	0.0059166	171810	31862.4	29375.5
Populus × jrtyschensis	Populus xiangchengensis	Populus wulianensis	0.0898369	20.2329	0	0.0114113	179605	29086.3	24291.1
Populus × jrtyschensis	Populus yatungensis	Populus wulianensis	0.113086	24.847	0	0.0142633	179394	29548.4	23544.3
Populus × jrtyschensis	Populus yunnanensis	Populus wulianensis	0.0808588	21.9609	0	0.00981019	190744	27561.2	23437.5
Populus × jrtyschensis	Populus yunnanensis var. microphylla	Populus wulianensis	0.0562721	15.3483	0	0.00700084	190073	27637	24692.3
Populus × jrtyschensis	Populus balsamifera	Populus xiangchengensis	0.113768	13.7727	0	0.0818222	29419.2	56538.8	44988.3
Populus × jrtyschensis	Populus iliensis	Populus xiangchengensis	0.260355	50.6826	0	0.135054	114112	46102.3	27055.3
Populus × jrtyschensis	Populus kangdingensis	Populus xiangchengensis	0.486477	25.5921	0	0.391077	41899.6	84354.5	29141.4
Populus × jrtyschensis	Populus laurifolia	Populus xiangchengensis	0.408362	55.3688	0	0.245065	91221.3	59578.3	25028.2
Populus × jrtyschensis	Populus platyphylla	Populus xiangchengensis	0.23708	50.5016	0	0.152842	51131.3	56280.2	34708.6
Populus × jrtyschensis	Populus qamdoensis	Populus xiangchengensis	0.418091	44.3568	0	0.324523	44359.3	77703.3	31885.3
Populus × jrtyschensis	Populus trichocarpa	Populus xiangchengensis	0.0808595	10.1074	0	0.058628	29408.7	55260.1	46992
Populus × jrtyschensis	Populus wenxianica	Populus xiangchengensis	0.157781	23.4845	0	0.119881	32262.5	62055.5	45141.8
Populus × jrtyschensis	Populus yunnanensis	Populus xiangchengensis	0.493756	121.271	0	0.389195	40170.3	83143.3	28177.9
Populus × jrtyschensis	Populus yunnanensis var. microphylla	Populus xiangchengensis	0.544129	135.732	0	0.465496	37590.9	93230.3	27524.3
Populus × jrtyschensis	Populus balsamifera	Populus yatungensis	0.11251	13.0235	0	0.076605	28985.4	56522.9	45090.4
Populus × jrtyschensis	Populus iliensis	Populus yatungensis	0.245838	45.5665	0	0.11936	113836	45123.4	27315.2
Populus × jrtyschensis	Populus kangdingensis	Populus yatungensis	0.266128	17.5895	0	0.173709	47952.1	61643.3	35729.7
Populus × jrtyschensis	Populus laurifolia	Populus yatungensis	0.409622	48.0539	0	0.23322	90719.6	59840.6	25062.4
Populus × jrtyschensis	Populus platyphylla	Populus yatungensis	0.211552	38.8114	0	0.127087	51232.3	54312.8	35345.4
Populus × jrtyschensis	Populus qamdoensis	Populus yatungensis	0.298419	31.039	0	0.202303	47447.6	65717.6	35509.5
Populus × jrtyschensis	Populus trichocarpa	Populus yatungensis	0.0805197	9.69381	0	0.0553613	28997.7	55369	47116.8
Populus × jrtyschensis	Populus wenxianica	Populus yatungensis	0.150301	20.0675	0	0.107308	31856.1	61287.2	45271.3
Populus × jrtyschensis	Populus yunnanensis	Populus yatungensis	0.314382	56.3525	0	0.206923	45136.2	64566.5	33679.7
Populus × jrtyschensis	Populus yunnanensis var. microphylla	Populus yatungensis	0.328644	57.2628	0	0.225253	43912.1	68042.3	34381.4
Populus × jrtyschensis	Populus afghanica	Populus yunnanensis	0.0339715	7.64312	2.12019e-14	0.0324715	69337.7	38965.1	36404.6
Populus × jrtyschensis	Populus iliensis	Populus yunnanensis	0.0420861	12.4822	0	0.0383945	109194	37129.5	34130.4
Populus × jrtyschensis	Populus koreana	Populus yunnanensis	0.052194	9.43238	0	0.0670021	40474	53110.4	47841.4
Populus × jrtyschensis	Populus laurifolia	Populus yunnanensis	0.0248015	5.34496	9.04393e-08	0.0260004	94378.7	42221.7	40178.1
Populus × jrtyschensis	Populus maximowiczii	Populus yunnanensis	0.059058	10.6869	0	0.0756719	40968.9	53279.2	47337
Populus × jrtyschensis	Populus pamirica	Populus yunnanensis	0.0472295	8.27556	1.27827e-16	0.0577598	53272.6	50531.6	45973.7
Populus × jrtyschensis	Populus simonii	Populus yunnanensis	0.336816	66.1291	0	0.345815	106184	54055.3	26816.4
Populus × jrtyschensis	Populus suaveolens	Populus yunnanensis	0.0441193	7.81002	5.71808e-15	0.0568947	39702.9	52924.8	48452.1
Populus × jrtyschensis	Populus talassica	Populus yunnanensis	0.0417904	7.29098	3.07706e-13	0.0517019	54045.3	50442.8	46395.9
Populus × jrtyschensis	Populus ussuriensis	Populus yunnanensis	0.0530455	9.4912	0	0.0680212	40503.9	53162.8	47806.8
Populus × jrtyschensis	Populus afghanica	Populus yunnanensis var. microphylla	0.0371133	8.14566	3.77194e-16	0.0280049	71094.9	39029.4	36236
Populus × jrtyschensis	Populus iliensis	Populus yunnanensis var. microphylla	0.0502488	14.6738	0	0.0356356	110772	37356.6	33782
Populus × jrtyschensis	Populus laurifolia	Populus yunnanensis var. microphylla	0.0334644	7.32951	2.30988e-13	0.027478	95737.1	42353.6	39610.7
Populus × jrtyschensis	Populus pamirica	Populus yunnanensis var. microphylla	0.0593588	10.4843	0	0.0571454	54477	50963.6	45252.3
Populus × jrtyschensis	Populus simonii	Populus yunnanensis var. microphylla	0.328693	59.7594	0	0.263069	108210	53275.9	26917
Populus × jrtyschensis	Populus suaveolens	Populus yunnanensis var. microphylla	0.0615386	10.8397	0	0.062101	40747	53809.1	47570.4
Populus × jrtyschensis	Populus talassica	Populus yunnanensis var. microphylla	0.0543424	9.49594	0	0.0522277	55210.6	50880.3	45635.4
Populus adenopoda	Populus grandidentata	Populus × canescens	0.1318	18.6016	0	0.118834	38038.5	74513.4	57159
Populus adenopoda	Populus ningshanica	Populus × canescens	0.440097	61.8437	0	0.258426	166302	61946.9	24084.7
Populus adenopoda	Populus tomentosa	Populus × canescens	0.566203	85.8651	0	0.289003	157816	58777.4	16279.8
Populus adenopoda	Populus wulianensis	Populus × canescens	0.440177	61.834	0	0.258306	164823	61936.5	24075.9
Populus adenopoda	Populus × canescens	Populus × jrtyschensis	0.107567	26.6556	0	0.0192597	285722	29263.6	23579.4
Populus adenopoda	Populus alba	Populus × jrtyschensis	0.148581	31.9752	0	0.0253872	287988	28949.4	21459.6
Populus adenopoda	Populus davidiana	Populus × jrtyschensis	0.0203303	5.3466	8.96217e-08	0.00396812	284248	29391.7	28220.4
Populus adenopoda	Populus grandidentata	Populus × jrtyschensis	0.0448727	10.3934	0	0.00901894	271326	30963.7	28304.2
Populus adenopoda	Populus ningshanica	Populus × jrtyschensis	0.00957972	2.70094	0.00691438	0.00107288	420731	16688.1	16371.4
Populus adenopoda	Populus qiongdaoensis	Populus × jrtyschensis	0.00630682	1.31651	0.188004	0.00088033	365921	20713.9	20454.2
Populus adenopoda	Populus rotundifolia	Populus × jrtyschensis	0.0324752	8.30303	1.01481e-16	0.0062961	284265	29518.7	27661.8
Populus adenopoda	Populus tomentosa	Populus × jrtyschensis	0.153218	32.3734	0	0.0154713	416301	17189.7	12622
Populus adenopoda	Populus tremula	Populus × jrtyschensis	0.0524063	13.9425	0	0.0100484	282206	29812.6	26843.5
Populus adenopoda	Populus tremuloides	Populus × jrtyschensis	0.0490618	11.611	0	0.00959858	275681	30281	27448.6
Populus adenopoda	Populus wulianensis	Populus × jrtyschensis	0.0197436	5.234	1.6588e-07	0.00221427	419112	16875.7	16222.2
Populus adenopoda	Populus × canescens	Populus afghanica	0.0988996	24.2785	0	0.013526	283783	28719.7	23550.3
Populus adenopoda	Populus alba	Populus afghanica	0.136707	28.4905	0	0.0177799	286067	28241.6	21448.6
Populus adenopoda	Populus davidiana	Populus afghanica	0.0184337	4.73927	2.14491e-06	0.00276617	282269	29209.4	28152
Populus adenopoda	Populus grandidentata	Populus afghanica	0.0334425	7.65864	1.87906e-14	0.00512352	269402	30247.6	28289.9
Populus adenopoda	Populus ningshanica	Populus afghanica	0.00880056	2.43626	0.0148402	0.000757945	418767	16607.5	16317.7
Populus adenopoda	Populus qiongdaoensis	Populus afghanica	0.00723973	1.47426	0.140411	0.000775923	363885	20624.2	20327.7
Populus adenopoda	Populus rotundifolia	Populus afghanica	0.0294422	7.53829	4.76162e-14	0.00437788	282268	29247.8	27574.8
Populus adenopoda	Populus tomentosa	Populus afghanica	0.144824	30.4984	0	0.0111642	414370	16870.1	12601.8
Populus adenopoda	Populus tremula	Populus afghanica	0.0473258	12.5075	0	0.00695764	280219	29426.1	26766.8
Populus adenopoda	Populus tremuloides	Populus afghanica	0.0458963	10.9858	0	0.00689063	273686	29996.5	27363.9
Populus adenopoda	Populus wulianensis	Populus afghanica	0.018939	5.10096	3.37926e-07	0.00163017	417109	16752.6	16129.8
Populus adenopoda	Populus grandidentata	Populus alba	0.0596801	7.23335	4.71238e-13	0.0436489	36516.4	67641.6	60022.6
Populus adenopoda	Populus ningshanica	Populus alba	0.261021	39.9356	0	0.112996	165715	47581.6	27883.6
Populus adenopoda	Populus tomentosa	Populus alba	0.732093	140.769	0	0.338012	147934	69715.6	10783.1
Populus adenopoda	Populus tremuloides	Populus alba	0.161604	19.5706	0	0.121654	36767.6	76290.8	55063.5
Populus adenopoda	Populus wulianensis	Populus alba	0.257334	38.721	0	0.110975	164322	47336.6	27960.2
Populus adenopoda	Populus × canescens	Populus angustifolia	0.0974843	25.2468	0	0.0157097	283319	28454	23399.1
Populus adenopoda	Populus alba	Populus angustifolia	0.134851	29.2544	0	0.0206526	285619	27957.1	21313
Populus adenopoda	Populus davidiana	Populus angustifolia	0.0199097	5.40505	6.47886e-08	0.00351865	281690	29017.7	27884.8
Populus adenopoda	Populus grandidentata	Populus angustifolia	0.0369491	8.56993	1.04083e-17	0.00668099	268807	30156.9	28007.8
Populus adenopoda	Populus ningshanica	Populus angustifolia	0.00953537	2.73989	0.00614596	0.000967566	418300	16473.8	16162.6
Populus adenopoda	Populus qiongdaoensis	Populus angustifolia	0.00600944	1.22374	0.22105	0.000760097	363470	20469.4	20224.9
Populus adenopoda	Populus rotundifolia	Populus angustifolia	0.0316249	8.03192	9.59627e-16	0.00554403	281697	29100	27315.8
Populus adenopoda	Populus tomentosa	Populus angustifolia	0.149508	32.487	0	0.0136126	413914	16837.6	12457.7
Populus adenopoda	Populus tremula	Populus angustifolia	0.048605	12.6241	0	0.00842719	279686	29257.7	26545.4
Populus adenopoda	Populus tremuloides	Populus angustifolia	0.0504742	12.0097	0	0.00897485	273155	30030.7	27144.8
Populus adenopoda	Populus wulianensis	Populus angustifolia	0.0217404	5.914	3.33907e-09	0.00220855	416665	16709	15997.9
Populus adenopoda	Populus × canescens	Populus balsamifera	0.108674	27.2761	0	0.0188309	284262	28593.8	22988.2
Populus adenopoda	Populus alba	Populus balsamifera	0.146844	31.0052	0	0.0241353	286541	28069.9	20881.7
Populus adenopoda	Populus davidiana	Populus balsamifera	0.02736	7.37218	1.67854e-13	0.00519566	282644	29031.8	27485.5
Populus adenopoda	Populus grandidentata	Populus balsamifera	0.0458283	10.3841	0	0.00890733	269752	30249.1	27598.1
Populus adenopoda	Populus ningshanica	Populus balsamifera	0.0144969	4.09024	4.30921e-05	0.00157733	419441	16419.5	15950.2
Populus adenopoda	Populus qiongdaoensis	Populus balsamifera	0.00393279	0.80939	0.418291	0.000532601	364674	20234.2	20075.6
Populus adenopoda	Populus rotundifolia	Populus balsamifera	0.0412439	10.429	0	0.00776538	282617	29195.4	26882.5
Populus adenopoda	Populus tomentosa	Populus balsamifera	0.168656	34.6048	0	0.0165535	414958	17076.7	12147.8
Populus adenopoda	Populus tremula	Populus balsamifera	0.0614046	16.0668	0	0.0114832	280613	29536.5	26119
Populus adenopoda	Populus tremuloides	Populus balsamifera	0.0588509	14.0862	0	0.0112276	274085	30062.5	26720.8
Populus adenopoda	Populus wulianensis	Populus balsamifera	0.0295541	7.63366	2.2818e-14	0.00322158	417766	16703.6	15744.7
Populus adenopoda	Populus × canescens	Populus cathayana	0.106622	26.4992	0	0.0212831	279498	28604.5	23092.5
Populus adenopoda	Populus alba	Populus cathayana	0.144751	30.9179	0	0.0274575	281796	28115.1	21005
Populus adenopoda	Populus davidiana	Populus cathayana	0.0252952	6.5859	4.52148e-11	0.0055392	277932	29076.3	27641.6
Populus adenopoda	Populus grandidentata	Populus cathayana	0.0441022	10.1494	0	0.009891	265055	30333	27770.5
Populus adenopoda	Populus ningshanica	Populus cathayana	0.0134962	3.78501	0.000153701	0.00169504	414664	16480.8	16041.8
Populus adenopoda	Populus qiongdaoensis	Populus cathayana	0.0079196	1.61792	0.105679	0.00123817	359816	20406.9	20086.2
Populus adenopoda	Populus rotundifolia	Populus cathayana	0.0366151	9.18766	0	0.00795428	277964	29157	27097.3
Populus adenopoda	Populus tomentosa	Populus cathayana	0.155173	32.9353	0	0.0174673	410252	16832.3	12310.2
Populus adenopoda	Populus tremula	Populus cathayana	0.0563878	14.4509	0	0.0121237	275903	29417.1	26276.7
Populus adenopoda	Populus tremuloides	Populus cathayana	0.0538637	12.9668	0	0.0118242	269386	29952.4	26890.7
Populus adenopoda	Populus wulianensis	Populus cathayana	0.0257049	6.92558	4.34201e-12	0.00323105	413018	16701.8	15864.7
Populus adenopoda	Populus × canescens	Populus ciliata	0.103157	26.3294	0	0.0176038	279569	28576.1	23231.8
Populus adenopoda	Populus alba	Populus ciliata	0.141408	30.4289	0	0.0229449	281860	28100.2	21137.6
Populus adenopoda	Populus davidiana	Populus ciliata	0.0235476	6.33393	2.38993e-10	0.00440599	277938	29052.9	27716.1
Populus adenopoda	Populus grandidentata	Populus ciliata	0.0418846	9.53346	0	0.00803708	265099	30319.9	27882.1
Populus adenopoda	Populus ningshanica	Populus ciliata	0.0124699	3.54553	0.000391817	0.00133935	414651	16503.3	16096.8
Populus adenopoda	Populus qiongdaoensis	Populus ciliata	0.00677918	1.32947	0.183693	0.000907069	359827	20440.2	20165
Populus adenopoda	Populus rotundifolia	Populus ciliata	0.0345659	8.73103	2.49366e-18	0.00641766	277993	29142.8	27195.4
Populus adenopoda	Populus tomentosa	Populus ciliata	0.152195	31.9332	0	0.0146712	410272	16850.5	12398.9
Populus adenopoda	Populus tremula	Populus ciliata	0.053392	14.0405	0	0.00981044	275957	29377	26399
Populus adenopoda	Populus tremuloides	Populus ciliata	0.0518192	12.6841	0	0.00971989	269411	29932.9	26983.6
Populus adenopoda	Populus wulianensis	Populus ciliata	0.0231917	6.09525	1.09266e-09	0.00249388	413022	16693.9	15937.1
Populus adenopoda	Populus ningshanica	Populus davidiana	0.764993	135.71	0	0.463375	162897	109387	14564.8
Populus adenopoda	Populus tomentosa	Populus davidiana	0.325483	46.1447	0	0.111286	171248	46368.3	23596
Populus adenopoda	Populus wulianensis	Populus davidiana	0.720458	124.201	0	0.406294	162999	99316.2	16137
Populus adenopoda	Populus × canescens	Populus deltoides	0.105622	26.6035	0	0.0141497	286952	29425.4	23803.3
Populus adenopoda	Populus alba	Populus deltoides	0.146285	31.9731	0	0.0186585	289180	29063.1	21645.2
Populus adenopoda	Populus davidiana	Populus deltoides	0.0190662	4.99772	5.80111e-07	0.00277849	285427	29497.4	28393.7
Populus adenopoda	Populus grandidentata	Populus deltoides	0.0463833	10.697	0	0.00695832	272458	31194.7	28429.2
Populus adenopoda	Populus ningshanica	Populus deltoides	0.00813689	2.24984	0.0244592	0.000679366	421825	16728.6	16458.5
Populus adenopoda	Populus qiongdaoensis	Populus deltoides	0.00587735	1.19639	0.231545	0.000610975	367018	20787.2	20544.3
Populus adenopoda	Populus rotundifolia	Populus deltoides	0.0300927	7.45813	8.77563e-14	0.00434703	285455	29572.8	27845
Populus adenopoda	Populus tomentosa	Populus deltoides	0.152871	32.0071	0	0.0115368	417393	17294.5	12708
Populus adenopoda	Populus tremula	Populus deltoides	0.0519312	13.5995	0	0.00744246	283370	29959	27001
Populus adenopoda	Populus tremuloides	Populus deltoides	0.0472573	11.2109	0	0.00689824	276871	30373.2	27632
Populus adenopoda	Populus wulianensis	Populus deltoides	0.0195642	5.02034	5.15806e-07	0.00163718	420198	16952.9	16302.3
Populus adenopoda	Populus × canescens	Populus euphratica	0.0786676	20.1041	0	0.00604059	305951	30667.1	26194
Populus adenopoda	Populus × jrtyschensis	Populus euphratica	0.0586604	11.333	0	0.0118587	88096.5	79266.7	70482.4
Populus adenopoda	Populus afghanica	Populus euphratica	0.0745942	13.8122	0	0.0148236	87622.3	79076.3	68097.9
Populus adenopoda	Populus alba	Populus euphratica	0.1211	28.6383	0	0.00888933	308034	30475.6	23891.7
Populus adenopoda	Populus angustifolia	Populus euphratica	0.0662796	12.3942	0	0.0130315	87804	77616.6	67967.3
Populus adenopoda	Populus balsamifera	Populus euphratica	0.0519187	9.78757	0	0.0102207	87615.2	76704	69132.4
Populus adenopoda	Populus cathayana	Populus euphratica	0.0894285	16.4274	0	0.0171115	87859.9	77179.8	64508.8
Populus adenopoda	Populus ciliata	Populus euphratica	0.0908214	16.5691	0	0.0173811	87877.2	77335.6	64457.7
Populus adenopoda	Populus deltoides	Populus euphratica	0.0455997	8.60108	7.91468e-18	0.00930658	88781	79069.9	72173.2
Populus adenopoda	Populus fremontii	Populus euphratica	0.0419544	7.83933	4.52947e-15	0.00862118	88806.5	79294.9	72909.2
Populus adenopoda	Populus glauca	Populus euphratica	0.0991524	17.6435	0	0.0184689	87554.7	75828.1	62147.5
Populus adenopoda	Populus grandidentata	Populus euphratica	0.0175945	4.09108	4.29366e-05	0.00149666	291584	32056.1	30947.6
Populus adenopoda	Populus haoana	Populus euphratica	0.0870025	16.2496	0	0.0166649	87661.7	77111.7	64767.8
Populus adenopoda	Populus heterophylla	Populus euphratica	0.0760304	14.5715	0	0.0149323	87024.3	78258.8	67199.5
Populus adenopoda	Populus iliensis	Populus euphratica	0.0734447	13.9556	0	0.014515	88051.9	78554.7	67805.3
Populus adenopoda	Populus intromongolica	Populus euphratica	0.0901855	16.4614	0	0.0172429	87871.6	77217.5	64441.9
Populus adenopoda	Populus kangdingensis	Populus euphratica	0.0795558	14.8188	0	0.015566	87517.7	78210.6	66683.4
Populus adenopoda	Populus koreana	Populus euphratica	0.0899682	16.3964	0	0.0171702	87745.5	77054.3	64333.8
Populus adenopoda	Populus lasiocarpa	Populus euphratica	0.10357	19.4173	0	0.0195816	87246.7	77275.1	62770.6
Populus adenopoda	Populus laurifolia	Populus euphratica	0.0639321	12.2107	0	0.0126841	87971.9	78163.6	68769.8
Populus adenopoda	Populus mainlingensis	Populus euphratica	0.0854014	15.57	0	0.016365	87635.6	77002.1	64884.8
Populus adenopoda	Populus maximowiczii	Populus euphratica	0.090594	16.4908	0	0.0172878	87871.9	77086.2	64279.4
Populus adenopoda	Populus nigra	Populus euphratica	0.055857	10.6113	0	0.011423	88159.2	79950.7	71491.6
Populus adenopoda	Populus pamirica	Populus euphratica	0.0773281	14.2532	0	0.014996	87863.6	77371.8	66264.7
Populus adenopoda	Populus platyphylla	Populus euphratica	0.0836073	15.5747	0	0.0162573	87684.8	78051.4	66007.1
Populus adenopoda	Populus pseudoglauca	Populus euphratica	0.0879916	16.1531	0	0.016838	87696.3	77091.1	64621.5
Populus adenopoda	Populus pseudomaximowiczii	Populus euphratica	0.0908564	16.6761	0	0.0172989	87652.7	76921.2	64107.8
Populus adenopoda	Populus qamdoensis	Populus euphratica	0.0750472	14.0952	0	0.0147505	87480.3	78218.6	67298
Populus adenopoda	Populus qiongdaoensis	Populus euphratica	0.00533274	1.12818	0.259245	0.000319511	385147	22302	22065.4
Populus adenopoda	Populus rockii	Populus euphratica	0.0909575	16.836	0	0.0173266	87511	76954.3	64122.3
Populus adenopoda	Populus rotundifolia	Populus euphratica	0.00730657	1.82579	0.0678815	0.000604565	304640	30871	30423.1
Populus adenopoda	Populus shanxiensis	Populus euphratica	0.0892441	16.4317	0	0.0170749	87923.2	77188	64539.7
Populus adenopoda	Populus simonii	Populus euphratica	0.0700237	13.1345	0	0.0139997	87903.2	79229.3	68859.6
Populus adenopoda	Populus suaveolens	Populus euphratica	0.0898113	16.2196	0	0.0171197	87728.9	76950.7	64267.7
Populus adenopoda	Populus szechuanica	Populus euphratica	0.087659	16.3446	0	0.0167654	87562.6	77002.6	64590.7
Populus adenopoda	Populus szechuanica var. tibetica	Populus euphratica	0.0874366	16.1502	0	0.0167874	87756.8	77286.1	64857.6
Populus adenopoda	Populus talassica	Populus euphratica	0.0749912	13.7136	0	0.0145799	87831	77421.9	66620
Populus adenopoda	Populus tomentosa	Populus euphratica	0.108185	24.7537	0	0.00467401	435565	17734.6	14271.9
Populus adenopoda	Populus tremula	Populus euphratica	0.0236848	5.94002	2.8498e-09	0.0019426	302626	31087.1	29648.6
Populus adenopoda	Populus tremuloides	Populus euphratica	0.0201669	4.72714	2.27699e-06	0.00168529	296167	31568.9	30320.8
Populus adenopoda	Populus trichocarpa	Populus euphratica	0.0400221	7.54444	4.54232e-14	0.00797438	87396.5	76709.5	70805.6
Populus adenopoda	Populus trinervis	Populus euphratica	0.0779881	14.1861	0	0.0154183	87432.5	78959.2	67534.4
Populus adenopoda	Populus ussuriensis	Populus euphratica	0.0904225	16.326	0	0.0172602	87756.2	77076.3	64293.3
Populus adenopoda	Populus wenxianica	Populus euphratica	0.066946	12.7842	0	0.0132468	88354.8	78184	68372.6
Populus adenopoda	Populus xiangchengensis	Populus euphratica	0.0819802	15.1269	0	0.0157422	87586.8	76953.7	65292.4
Populus adenopoda	Populus yatungensis	Populus euphratica	0.0911625	16.6625	0	0.0174342	87861.7	77285.8	64371.9
Populus adenopoda	Populus yunnanensis	Populus euphratica	0.0844472	15.6413	0	0.0163918	87510.2	77972.6	65828.9
Populus adenopoda	Populus yunnanensis var. microphylla	Populus euphratica	0.0758977	14.2193	0	0.0148597	87466.4	77989.9	66986.6
Populus adenopoda	Populus × canescens	Populus fremontii	0.107133	27.5051	0	0.0127054	287661	29513.7	23801.8
Populus adenopoda	Populus alba	Populus fremontii	0.148816	32.5938	0	0.0168407	289892	29215.6	21646.5
Populus adenopoda	Populus davidiana	Populus fremontii	0.0198943	5.28064	1.28732e-07	0.00256631	286148	29556.9	28403.8
Populus adenopoda	Populus grandidentata	Populus fremontii	0.0470714	10.9393	0	0.00625061	273175	31245.1	28435.9
Populus adenopoda	Populus ningshanica	Populus fremontii	0.00871512	2.41911	0.0155584	0.000644258	422541	16754.4	16464.9
Populus adenopoda	Populus qiongdaoensis	Populus fremontii	0.00838609	1.68757	0.0914943	0.000772592	367715	20878.2	20530.9
Populus adenopoda	Populus rotundifolia	Populus fremontii	0.0308485	7.77718	7.41562e-15	0.00394323	286157	29609.1	27837
Populus adenopoda	Populus tomentosa	Populus fremontii	0.154654	32.1726	0	0.0103568	418122	17382.3	12725.9
Populus adenopoda	Populus tremula	Populus fremontii	0.0525646	13.8677	0	0.00667058	284087	30003.9	27007.1
Populus adenopoda	Populus tremuloides	Populus fremontii	0.0468833	11.2469	0	0.00605317	277610	30381.7	27660.5
Populus adenopoda	Populus wulianensis	Populus fremontii	0.0201102	5.24857	1.5328e-07	0.0014901	420921	16983.6	16314
Populus adenopoda	Populus × canescens	Populus glauca	0.0991387	25.5861	0	0.0193101	277272	27967.2	22922.1
Populus adenopoda	Populus alba	Populus glauca	0.136915	29.12	0	0.0253325	279590	27471.5	20855
Populus adenopoda	Populus davidiana	Populus glauca	0.0244125	6.3367	2.34735e-10	0.00523578	275568	28702	27334
Populus adenopoda	Populus grandidentata	Populus glauca	0.0399005	9.15039	1.0842e-19	0.00872826	262662	29714	27433.8
Populus adenopoda	Populus ningshanica	Populus glauca	0.0131813	3.63775	0.000275026	0.00162485	412457	16315.4	15890.9
Populus adenopoda	Populus qiongdaoensis	Populus glauca	0.0123485	2.50389	0.0122836	0.0018987	357512	20334.2	19838.1
Populus adenopoda	Populus rotundifolia	Populus glauca	0.0349547	8.65898	4.77049e-18	0.0074318	275611	28742.4	26800.9
Populus adenopoda	Populus tomentosa	Populus glauca	0.143201	29.6835	0	0.0157366	408180	16403.5	12294
Populus adenopoda	Populus tremula	Populus glauca	0.0505845	13.116	0	0.0106219	273621	28827.1	26051.2
Populus adenopoda	Populus tremuloides	Populus glauca	0.0543165	13.3183	0	0.0116707	266987	29597.5	26547.9
Populus adenopoda	Populus wulianensis	Populus glauca	0.0248101	6.58901	4.42767e-11	0.00305988	410807	16509.4	15710.1
Populus adenopoda	Populus × canescens	Populus grandidentata	0.324072	63.0888	0	0.133185	57159	74513.4	38038.5
Populus adenopoda	Populus alba	Populus grandidentata	0.298827	47.5141	0	0.113766	60022.6	67641.6	36516.4
Populus adenopoda	Populus davidiana	Populus grandidentata	0.330819	68.9801	0	0.150894	54788.7	83096	41783.5
Populus adenopoda	Populus ningshanica	Populus grandidentata	0.300647	63.6784	0	0.0763414	185655	45225	24317.3
Populus adenopoda	Populus rotundifolia	Populus grandidentata	0.330492	69.062	0	0.148975	54913.5	82138.4	41332.3
Populus adenopoda	Populus tomentosa	Populus grandidentata	0.237279	38.9089	0	0.0510886	183130	36456	22473.3
Populus adenopoda	Populus tremula	Populus grandidentata	0.341965	72.8662	0	0.154884	53161.5	83247.8	40820.7
Populus adenopoda	Populus tremuloides	Populus grandidentata	0.423962	73.2483	0	0.213714	44974.4	98296.6	39764
Populus adenopoda	Populus wulianensis	Populus grandidentata	0.296219	62.0513	0	0.0750804	184276	44955.1	24408.3
Populus adenopoda	Populus × canescens	Populus haoana	0.106435	26.7588	0	0.0189163	279927	28557.9	23063.6
Populus adenopoda	Populus alba	Populus haoana	0.145861	30.8716	0	0.0246684	282226	28142.3	20977.6
Populus adenopoda	Populus davidiana	Populus haoana	0.0235337	6.36593	1.94111e-10	0.00457938	278344	28926.4	27596.3
Populus adenopoda	Populus grandidentata	Populus haoana	0.0454346	10.3873	0	0.00908332	265447	30342.1	27704.7
Populus adenopoda	Populus ningshanica	Populus haoana	0.0119139	3.42575	0.000613101	0.00133182	415115	16421.8	16035.1
Populus adenopoda	Populus qiongdaoensis	Populus haoana	0.00792588	1.56589	0.117375	0.00110416	360260	20393.4	20072.7
Populus adenopoda	Populus rotundifolia	Populus haoana	0.0353428	9.0017	2.1684e-19	0.0068258	278375	29033.7	27051.5
Populus adenopoda	Populus tomentosa	Populus haoana	0.156093	32.7705	0	0.0156621	410702	16853	12302.1
Populus adenopoda	Populus tremula	Populus haoana	0.0551059	14.6651	0	0.0105242	276310	29285.8	26226.8
Populus adenopoda	Populus tremuloides	Populus haoana	0.0536229	13.0679	0	0.0104589	269767	29852.8	26814.2
Populus adenopoda	Populus wulianensis	Populus haoana	0.0232184	6.23659	4.47222e-10	0.00259495	413469	16612.8	15858.9
Populus adenopoda	Populus × canescens	Populus heterophylla	0.0800172	19.8371	0	0.010443	283814	28036	23881.7
Populus adenopoda	Populus alba	Populus heterophylla	0.114813	24.4917	0	0.0142245	286137	27479	21818.9
Populus adenopoda	Populus davidiana	Populus heterophylla	0.0100524	2.59185	0.00954622	0.00144579	282133	28891.7	28316.6
Populus adenopoda	Populus grandidentata	Populus heterophylla	0.0205612	4.46047	8.17791e-06	0.00300215	269260	29643.1	28448.7
Populus adenopoda	Populus ningshanica	Populus heterophylla	0.00306301	0.849426	0.395644	0.000253207	418545	16496.6	16395.8
Populus adenopoda	Populus qiongdaoensis	Populus heterophylla	0.00999658	1.96528	0.0493821	0.00103012	363553	20706.5	20296.6
Populus adenopoda	Populus rotundifolia	Populus heterophylla	0.0198388	4.85976	1.17527e-06	0.00282538	282158	28889	27765
Populus adenopoda	Populus tomentosa	Populus heterophylla	0.120583	25.785	0	0.0088384	414292	16340.3	12823.6
Populus adenopoda	Populus tremula	Populus heterophylla	0.0333301	8.54572	1.27936e-17	0.00468373	280168	28879.2	27016.2
Populus adenopoda	Populus tremuloides	Populus heterophylla	0.0392744	9.4059	0	0.00566191	273570	29800.2	27547.9
Populus adenopoda	Populus wulianensis	Populus heterophylla	0.0121007	3.10165	0.00192446	0.00100034	416921	16639.3	16241.4
Populus adenopoda	Populus × canescens	Populus ilicifolia	0.0847335	22.4162	0	0.00534582	315672	32068.1	27058.1
Populus adenopoda	Populus × jrtyschensis	Populus ilicifolia	0.0518688	10.2291	0	0.00841786	98578.6	79997.1	72107.6
Populus adenopoda	Populus afghanica	Populus ilicifolia	0.0679462	12.8033	0	0.0108321	98009.3	79779.9	69628.1
Populus adenopoda	Populus alba	Populus ilicifolia	0.130989	31.6054	0	0.00794889	317711	32161.6	24711.8
Populus adenopoda	Populus angustifolia	Populus ilicifolia	0.0600721	11.4376	0	0.00948952	98266.1	78465.6	69572.7
Populus adenopoda	Populus balsamifera	Populus ilicifolia	0.0424349	8.17243	3.02276e-16	0.0066988	98179.9	77118.9	70840.3
Populus adenopoda	Populus cathayana	Populus ilicifolia	0.0805045	15.1218	0	0.0123656	98389.3	77770	66181.3
Populus adenopoda	Populus ciliata	Populus ilicifolia	0.0825152	15.4594	0	0.0126868	98386.8	78001.9	66110.5
Populus adenopoda	Populus deltoides	Populus ilicifolia	0.0398327	7.59865	2.99238e-14	0.00652998	99214.4	79869	73749.9
Populus adenopoda	Populus fremontii	Populus ilicifolia	0.0364326	6.97317	3.09872e-12	0.00601174	99259	80139	74504.9
Populus adenopoda	Populus glauca	Populus ilicifolia	0.0898297	16.2927	0	0.0134427	98087	76421	63822.9
Populus adenopoda	Populus grandidentata	Populus ilicifolia	0.0244254	5.87574	4.20958e-09	0.00170471	301400	33504.6	31906.9
Populus adenopoda	Populus haoana	Populus ilicifolia	0.0778765	14.8667	0	0.011975	98197.7	77670.5	66447.1
Populus adenopoda	Populus heterophylla	Populus ilicifolia	0.0742832	14.5799	0	0.0117657	97390.8	79736.2	68709.2
Populus adenopoda	Populus iliensis	Populus ilicifolia	0.0662828	12.9127	0	0.0105202	98545	79300.6	69441.5
Populus adenopoda	Populus intromongolica	Populus ilicifolia	0.0812761	15.1101	0	0.0124816	98406.9	77819.1	66120.3
Populus adenopoda	Populus kangdingensis	Populus ilicifolia	0.0709457	13.6021	0	0.0111405	98050.4	78799.7	68359.4
Populus adenopoda	Populus koreana	Populus ilicifolia	0.0807273	15.0277	0	0.0123702	98273.3	77597.5	66004.9
Populus adenopoda	Populus lasiocarpa	Populus ilicifolia	0.0959332	18.2263	0	0.014587	97746.5	78083.8	64413.6
Populus adenopoda	Populus laurifolia	Populus ilicifolia	0.0549652	10.7075	0	0.00874428	98508.6	78644.7	70449.7
Populus adenopoda	Populus mainlingensis	Populus ilicifolia	0.0756882	14.1541	0	0.0116349	98188.5	77484.9	66580.8
Populus adenopoda	Populus maximowiczii	Populus ilicifolia	0.0812692	15.1251	0	0.0124502	98404.7	77623.9	65955.4
Populus adenopoda	Populus nigra	Populus ilicifolia	0.0501511	9.76513	0	0.00823471	98602.4	80794.9	73078
Populus adenopoda	Populus pamirica	Populus ilicifolia	0.0675791	12.684	0	0.01051	98407.8	77802	67952.1
Populus adenopoda	Populus platyphylla	Populus ilicifolia	0.0754777	14.4525	0	0.0117935	98227.9	78746.3	67693.4
Populus adenopoda	Populus pseudoglauca	Populus ilicifolia	0.0785941	14.7168	0	0.0120693	98240	77620.3	66308.4
Populus adenopoda	Populus pseudomaximowiczii	Populus ilicifolia	0.0810844	15.2113	0	0.0123971	98230.1	77445.7	65828.4
Populus adenopoda	Populus qamdoensis	Populus ilicifolia	0.0662926	12.7487	0	0.0104509	98019.4	78775.4	68980.3
Populus adenopoda	Populus qiongdaoensis	Populus ilicifolia	0.00704967	1.53011	0.125991	0.000344723	394691	23075.4	22752.3
Populus adenopoda	Populus rockii	Populus ilicifolia	0.0811051	15.3114	0	0.0124066	98114.8	77497	65869.3
Populus adenopoda	Populus rotundifolia	Populus ilicifolia	0.00552851	1.415	0.15707	0.000372625	314482	31757.2	31408
Populus adenopoda	Populus shanxiensis	Populus ilicifolia	0.0803242	15.1277	0	0.0123435	98470.1	77798.6	66229.6
Populus adenopoda	Populus simonii	Populus ilicifolia	0.0635229	12.286	0	0.0102041	98398	80061.4	70497.5
Populus adenopoda	Populus suaveolens	Populus ilicifolia	0.0806033	14.8208	0	0.0123358	98258.3	77502.1	65940.2
Populus adenopoda	Populus szechuanica	Populus ilicifolia	0.0780106	14.7684	0	0.0119755	98149.7	77544	66321
Populus adenopoda	Populus szechuanica var. tibetica	Populus ilicifolia	0.0786095	14.8616	0	0.0121104	98274.4	77868.5	66518.4
Populus adenopoda	Populus talassica	Populus ilicifolia	0.0652225	12.1838	0	0.0101722	98386	77851.8	68318.2
Populus adenopoda	Populus tomentosa	Populus ilicifolia	0.114617	27.4981	0	0.00407294	444894	18561.1	14743.8
Populus adenopoda	Populus tremula	Populus ilicifolia	0.0255482	6.53602	6.3179e-11	0.00171129	312420	32189.6	30585.8
Populus adenopoda	Populus tremuloides	Populus ilicifolia	0.0145591	3.53903	0.000401594	0.000988713	306066	32288.8	31362.2
Populus adenopoda	Populus trichocarpa	Populus ilicifolia	0.0295169	5.61697	1.94335e-08	0.00470616	97951.8	76914.4	72504.1
Populus adenopoda	Populus trinervis	Populus ilicifolia	0.071109	13.3763	0	0.0113016	97933.3	79770	69178.4
Populus adenopoda	Populus ussuriensis	Populus ilicifolia	0.0813392	14.9932	0	0.0124599	98261.1	77618.5	65941.4
Populus adenopoda	Populus wenxianica	Populus ilicifolia	0.0597431	11.5516	0	0.00949188	98846.5	78904	70007.5
Populus adenopoda	Populus xiangchengensis	Populus ilicifolia	0.0721347	13.5824	0	0.0111199	98172.1	77441.6	67020.8
Populus adenopoda	Populus yatungensis	Populus ilicifolia	0.0824389	15.469	0	0.0126658	98399.2	77921.7	66052.6
Populus adenopoda	Populus yunnanensis	Populus ilicifolia	0.0762565	14.4596	0	0.0118953	98064.3	78675.2	67526.4
Populus adenopoda	Populus yunnanensis var. microphylla	Populus ilicifolia	0.0663332	12.6888	0	0.0104177	98042.6	78468.5	68706
Populus adenopoda	Populus × canescens	Populus iliensis	0.105181	26.6257	0	0.0213712	282984	28992.8	23474.3
Populus adenopoda	Populus alba	Populus iliensis	0.144933	31.3674	0	0.0280167	285259	28604.9	21362.9
Populus adenopoda	Populus davidiana	Populus iliensis	0.0218901	5.80309	6.51024e-09	0.00486228	281454	29314.6	28058.7
Populus adenopoda	Populus grandidentata	Populus iliensis	0.0432028	9.96721	0	0.009863	268549	30702.4	28159.4
Populus adenopoda	Populus ningshanica	Populus iliensis	0.0110375	3.13606	0.00171235	0.00140567	418006	16642.4	16279
Populus adenopoda	Populus qiongdaoensis	Populus iliensis	0.00610297	1.26789	0.204838	0.000968112	363181	20596.1	20346.3
Populus adenopoda	Populus rotundifolia	Populus iliensis	0.0331953	8.52505	1.52873e-17	0.00731579	281475	29393.2	27504.5
Populus adenopoda	Populus tomentosa	Populus iliensis	0.151618	32.199	0	0.0173614	413598	17038.6	12552.1
Populus adenopoda	Populus tremula	Populus iliensis	0.0530177	13.9464	0	0.0115639	279419	29676.9	26688.6
Populus adenopoda	Populus tremuloides	Populus iliensis	0.050405	12.2136	0	0.0112345	272894	30191.2	27293.6
Populus adenopoda	Populus wulianensis	Populus iliensis	0.0214223	5.77474	7.70724e-09	0.0027308	416379	16827.8	16122
Populus adenopoda	Populus × canescens	Populus intromongolica	0.106382	26.3729	0	0.0192506	279434	28608.9	23107.2
Populus adenopoda	Populus alba	Populus intromongolica	0.144732	30.8365	0	0.0249009	281716	28112.1	21003.5
Populus adenopoda	Populus davidiana	Populus intromongolica	0.0255195	6.7853	1.15845e-11	0.00506988	277863	29099.7	27651.4
Populus adenopoda	Populus grandidentata	Populus intromongolica	0.0440949	10.0989	0	0.00897382	264989	30345.4	27782.2
Populus adenopoda	Populus ningshanica	Populus intromongolica	0.0132435	3.77311	0.000161228	0.00150848	414596	16482.7	16051.8
Populus adenopoda	Populus qiongdaoensis	Populus intromongolica	0.00653914	1.31764	0.187623	0.00092588	359746	20358.2	20093.7
Populus adenopoda	Populus rotundifolia	Populus intromongolica	0.0365644	9.22159	0	0.00720821	277896	29165.6	27108
Populus adenopoda	Populus tomentosa	Populus intromongolica	0.154789	32.3656	0	0.0157895	410180	16828.3	12316.9
Populus adenopoda	Populus tremula	Populus intromongolica	0.056558	14.6472	0	0.011032	275821	29423.8	26273.7
Populus adenopoda	Populus tremuloides	Populus intromongolica	0.0544905	13.0796	0	0.0108472	269308	29990.5	26891
Populus adenopoda	Populus wulianensis	Populus intromongolica	0.0253219	6.80754	9.92804e-12	0.00288864	412947	16697.9	15873.1
Populus adenopoda	Populus × canescens	Populus kangdingensis	0.106256	27.4419	0	0.0195737	282169	28774.7	23247.1
Populus adenopoda	Populus alba	Populus kangdingensis	0.14553	31.3478	0	0.0254876	284450	28343.6	21141.9
Populus adenopoda	Populus davidiana	Populus kangdingensis	0.021169	5.75116	8.86342e-09	0.00426742	280638	29034.3	27830.5
Populus adenopoda	Populus grandidentata	Populus kangdingensis	0.0428564	10.0794	0	0.00885246	267751	30452.1	27949.2
Populus adenopoda	Populus ningshanica	Populus kangdingensis	0.0108664	3.14364	0.00166861	0.00125582	417296	16511.4	16156.4
Populus adenopoda	Populus qiongdaoensis	Populus kangdingensis	0.00709771	1.45269	0.14631	0.00102214	362443	20484.7	20196
Populus adenopoda	Populus rotundifolia	Populus kangdingensis	0.0336955	8.89102	6.50521e-19	0.00672231	280642	29160.6	27259.4
Populus adenopoda	Populus tomentosa	Populus kangdingensis	0.152119	32.6954	0	0.0157976	412907	16915.5	12448.6
Populus adenopoda	Populus tremula	Populus kangdingensis	0.0530698	14.2971	0	0.0105205	278607	29431	26464.6
Populus adenopoda	Populus tremuloides	Populus kangdingensis	0.0510506	12.4544	0	0.0103028	272060	29957.5	27047.3
Populus adenopoda	Populus wulianensis	Populus kangdingensis	0.022425	6.2177	5.04499e-10	0.00259475	415649	16712.6	15979.5
Populus adenopoda	Populus × canescens	Populus koreana	0.108235	26.7592	0	0.0220217	279363	28605.1	23017.7
Populus adenopoda	Populus alba	Populus koreana	0.146319	31.3603	0	0.0282668	281661	28105.1	20930.2
Populus adenopoda	Populus davidiana	Populus koreana	0.0270736	7.07571	1.48686e-12	0.00604999	277797	29101.6	27567.4
Populus adenopoda	Populus grandidentata	Populus koreana	0.0460304	10.6088	0	0.0105154	264880	30324.4	27655.6
Populus adenopoda	Populus ningshanica	Populus koreana	0.0157365	4.39115	1.12751e-05	0.00201536	414558	16507.5	15996
Populus adenopoda	Populus qiongdaoensis	Populus koreana	0.00707046	1.44409	0.148714	0.0011264	359740	20356.6	20070.8
Populus adenopoda	Populus rotundifolia	Populus koreana	0.0379684	9.52071	0	0.00841326	277836	29163.4	27029.9
Populus adenopoda	Populus tomentosa	Populus koreana	0.156585	32.9234	0	0.0179406	410147	16820.1	12265.7
Populus adenopoda	Populus tremula	Populus koreana	0.0578606	14.8233	0	0.0126776	275773	29426.3	26207.3
Populus adenopoda	Populus tremuloides	Populus koreana	0.0559873	13.4918	0	0.0125267	269226	29969.3	26791.4
Populus adenopoda	Populus wulianensis	Populus koreana	0.027343	7.28265	3.27327e-13	0.00350703	412922	16719.8	15829.8
Populus adenopoda	Populus × canescens	Populus lasiocarpa	0.0965865	24.976	0	0.0175422	278453	28127.2	23172.3
Populus adenopoda	Populus alba	Populus lasiocarpa	0.134589	30.0274	0	0.0232367	280751	27642.3	21084.3
Populus adenopoda	Populus davidiana	Populus lasiocarpa	0.019634	5.21512	1.83698e-07	0.00392107	276822	28764.1	27656.4
Populus adenopoda	Populus grandidentata	Populus lasiocarpa	0.0340453	7.68446	1.53642e-14	0.00693927	263952	29751.2	27792.2
Populus adenopoda	Populus ningshanica	Populus lasiocarpa	0.00816191	2.3614	0.0182059	0.000936499	413562	16328.2	16063.8
Populus adenopoda	Populus qiongdaoensis	Populus lasiocarpa	0.0105376	2.13021	0.0331542	0.00150839	358595	20415.3	19989.5
Populus adenopoda	Populus rotundifolia	Populus lasiocarpa	0.0304059	7.78283	7.09198e-15	0.00602081	276846	28804.2	27104.3
Populus adenopoda	Populus tomentosa	Populus lasiocarpa	0.141448	30.5753	0	0.0144809	409226	16497.2	12408.6
Populus adenopoda	Populus tremula	Populus lasiocarpa	0.0467308	12.3362	0	0.00914211	274835	28915.4	26333.6
Populus adenopoda	Populus tremuloides	Populus lasiocarpa	0.0471517	11.283	0	0.00943945	268318	29614	26947.1
Populus adenopoda	Populus wulianensis	Populus lasiocarpa	0.0184494	4.91763	8.75964e-07	0.00211368	411909	16477.9	15880.9
Populus adenopoda	Populus × canescens	Populus laurifolia	0.109799	27.3677	0	0.0220707	283826	29012.5	23271.7
Populus adenopoda	Populus alba	Populus laurifolia	0.149489	32.4246	0	0.0286345	286130	28638.9	21190
Populus adenopoda	Populus davidiana	Populus laurifolia	0.0236709	6.33393	2.38998e-10	0.00519932	282305	29217.3	27866
Populus adenopoda	Populus grandidentata	Populus laurifolia	0.0472321	10.8476	0	0.0106598	269392	30729.7	27957.7
Populus adenopoda	Populus ningshanica	Populus laurifolia	0.0121723	3.48857	0.000485603	0.00153337	418947	16574.3	16175.6
Populus adenopoda	Populus qiongdaoensis	Populus laurifolia	0.00581867	1.22087	0.222134	0.000911917	364158	20516	20278.6
Populus adenopoda	Populus rotundifolia	Populus laurifolia	0.03516	8.95301	3.25261e-19	0.00766435	282335	29310.7	27319.5
Populus adenopoda	Populus tomentosa	Populus laurifolia	0.156976	33.4779	0	0.0178097	414526	17066.6	12435.5
Populus adenopoda	Populus tremula	Populus laurifolia	0.0561135	14.5694	0	0.0121184	280263	29637.8	26488.4
Populus adenopoda	Populus tremuloides	Populus laurifolia	0.052693	12.9851	0	0.0115963	273739	30108.6	27094.4
Populus adenopoda	Populus wulianensis	Populus laurifolia	0.0226095	6.09755	1.07706e-09	0.00285364	417326	16765.8	16024.4
Populus adenopoda	Populus × canescens	Populus mainlingensis	0.10817	27.1104	0	0.0182465	280012	28586.6	23005.8
Populus adenopoda	Populus alba	Populus mainlingensis	0.147437	31.0202	0	0.023669	282313	28157.1	20921.1
Populus adenopoda	Populus davidiana	Populus mainlingensis	0.0253215	6.9468	3.73652e-12	0.00467436	278422	28962.4	27531.9
Populus adenopoda	Populus grandidentata	Populus mainlingensis	0.0466601	10.8377	0	0.00884312	265533	30354.2	27647.8
Populus adenopoda	Populus ningshanica	Populus mainlingensis	0.0132487	3.74476	0.000180563	0.00140428	415223	16429.6	15999.9
Populus adenopoda	Populus qiongdaoensis	Populus mainlingensis	0.00702814	1.41996	0.155618	0.000928675	360401	20355.1	20071
Populus adenopoda	Populus rotundifolia	Populus mainlingensis	0.0360246	9.23495	0	0.00660928	278496	29049.9	27029.6
Populus adenopoda	Populus tomentosa	Populus mainlingensis	0.158361	33.2496	0	0.0150861	410808	16881.4	12265.6
Populus adenopoda	Populus tremula	Populus mainlingensis	0.0569001	15.1217	0	0.0103167	276394	29326	26168.4
Populus adenopoda	Populus tremuloides	Populus mainlingensis	0.0541506	13.2083	0	0.0100291	269882	29853.7	26786.6
Populus adenopoda	Populus wulianensis	Populus mainlingensis	0.0250431	6.67845	2.41477e-11	0.00265865	413581	16641	15827.8
Populus adenopoda	Populus × canescens	Populus maximowiczii	0.10741	26.3782	0	0.0201261	279236	28624.2	23071.6
Populus adenopoda	Populus alba	Populus maximowiczii	0.145536	30.8374	0	0.0259016	281541	28141.8	20991.2
Populus adenopoda	Populus davidiana	Populus maximowiczii	0.0262118	6.92168	4.46327e-12	0.00539028	277666	29104.1	27617.3
Populus adenopoda	Populus grandidentata	Populus maximowiczii	0.0451982	10.4574	0	0.00951526	264754	30334.1	27710.6
Populus adenopoda	Populus ningshanica	Populus maximowiczii	0.0149297	4.15207	3.29481e-05	0.00176228	414402	16506.4	16020.8
Populus adenopoda	Populus qiongdaoensis	Populus maximowiczii	0.00376452	0.747735	0.45462	0.000552206	359650	20313.8	20161.4
Populus adenopoda	Populus rotundifolia	Populus maximowiczii	0.0375839	9.5675	0	0.00767119	277703	29192.9	27078
Populus adenopoda	Populus tomentosa	Populus maximowiczii	0.155185	32.6617	0	0.0164026	410008	16828.4	12307
Populus adenopoda	Populus tremula	Populus maximowiczii	0.0566309	14.6243	0	0.0114351	275644	29412.4	26259.7
Populus adenopoda	Populus tremuloides	Populus maximowiczii	0.05487	13.2601	0	0.0113009	269102	29965.6	26848.2
Populus adenopoda	Populus wulianensis	Populus maximowiczii	0.0264402	7.02867	2.08516e-12	0.00312005	412758	16707.7	15846.9
Populus adenopoda	Populus × canescens	Populus mexicana	0.0904087	23.2447	0	0.00659092	332595	29777.4	24839.6
Populus adenopoda	Populus × jrtyschensis	Populus mexicana	0.0647292	15.1571	0	0.0112013	106234	69012.9	60621.7
Populus adenopoda	Populus afghanica	Populus mexicana	0.084997	18.7191	0	0.014429	105713	69001.8	58190.8
Populus adenopoda	Populus alba	Populus mexicana	0.136238	30.2755	0	0.00951155	334731	29715.9	22589.9
Populus adenopoda	Populus angustifolia	Populus mexicana	0.0907649	19.2331	0	0.0153046	105256	68885.2	57421
Populus adenopoda	Populus balsamifera	Populus mexicana	0.0726642	15.9322	0	0.0122525	105049	67747	58568.4
Populus adenopoda	Populus cathayana	Populus mexicana	0.112091	25.2652	0	0.0182792	105591	67936.4	54241.4
Populus adenopoda	Populus ciliata	Populus mexicana	0.116753	25.6064	0	0.0190711	105464	68334.2	54045.9
Populus adenopoda	Populus davidiana	Populus mexicana	0.00384705	1.01665	0.309321	0.000304333	331158	29745.8	29517.8
Populus adenopoda	Populus deltoides	Populus mexicana	0.0659086	14.5386	0	0.0115581	105971	70024.2	61364.6
Populus adenopoda	Populus fremontii	Populus mexicana	0.0622283	13.7455	0	0.0109989	105990	70335.3	62094.4
Populus adenopoda	Populus glauca	Populus mexicana	0.151129	33.8196	0	0.0241063	104132	68788.4	50726.3
Populus adenopoda	Populus grandidentata	Populus mexicana	0.0369236	8.71788	2.81893e-18	0.00299695	317920	31531	29285.4
Populus adenopoda	Populus haoana	Populus mexicana	0.110637	24.5216	0	0.0180938	105362	68022.7	54470.4
Populus adenopoda	Populus heterophylla	Populus mexicana	0.135313	29.2117	0	0.0230722	103050	72511.4	55226.7
Populus adenopoda	Populus iliensis	Populus mexicana	0.086337	20.1028	0	0.0145792	106043	68720.9	57797.7
Populus adenopoda	Populus intromongolica	Populus mexicana	0.112069	24.8383	0	0.0182665	105647	67904.8	54218.6
Populus adenopoda	Populus kangdingensis	Populus mexicana	0.0946631	21.2247	0	0.0157857	105392	68387.5	56559.6
Populus adenopoda	Populus koreana	Populus mexicana	0.113358	25.4575	0	0.0184387	105432	67835.4	54022
Populus adenopoda	Populus lasiocarpa	Populus mexicana	0.132663	29.9391	0	0.0213651	104794	68325.3	52320.1
Populus adenopoda	Populus laurifolia	Populus mexicana	0.075755	17.3935	0	0.0128432	105898	68319.5	58697.4
Populus adenopoda	Populus mainlingensis	Populus mexicana	0.109297	24.1131	0	0.0178605	105272	67904.3	54523.3
Populus adenopoda	Populus maximowiczii	Populus mexicana	0.114539	25.4061	0	0.0186164	105504	67861.1	53913.2
Populus adenopoda	Populus nigra	Populus mexicana	0.0587099	13.4322	0	0.0102816	106414	69450.9	61748.2
Populus adenopoda	Populus pamirica	Populus mexicana	0.0962951	21.2708	0	0.0159311	105596	67932.4	55998.5
Populus adenopoda	Populus platyphylla	Populus mexicana	0.100647	23.2194	0	0.0167027	105572	68407	55896.3
Populus adenopoda	Populus pseudoglauca	Populus mexicana	0.112523	24.9209	0	0.0183712	105354	68045.8	54281.2
Populus adenopoda	Populus pseudomaximowiczii	Populus mexicana	0.1157	26.0338	0	0.0187789	105312	67839.1	53769.1
Populus adenopoda	Populus qamdoensis	Populus mexicana	0.0898383	20.9251	0	0.015062	105344	68448.1	57163.4
Populus adenopoda	Populus qiongdaoensis	Populus mexicana	0.0116046	2.42414	0.0153449	0.000663227	412238	21655.1	21158.3
Populus adenopoda	Populus rockii	Populus mexicana	0.115678	25.6003	0	0.0187897	105193	67883.4	53806.6
Populus adenopoda	Populus rotundifolia	Populus mexicana	0.0115536	2.8897	0.00385604	0.000905327	331229	29691.6	29013.3
Populus adenopoda	Populus shanxiensis	Populus mexicana	0.112175	25.0058	0	0.0182942	105618	67941.9	54236.5
Populus adenopoda	Populus simonii	Populus mexicana	0.0791739	18.3124	0	0.0135264	105963	69052.8	58920.6
Populus adenopoda	Populus suaveolens	Populus mexicana	0.114562	25.2265	0	0.0186032	105313	67789.6	53853.8
Populus adenopoda	Populus szechuanica	Populus mexicana	0.111639	24.8103	0	0.0181997	105216	67879.5	54245.6
Populus adenopoda	Populus szechuanica var. tibetica	Populus mexicana	0.11117	24.8154	0	0.0182032	105417	68157.6	54519.6
Populus adenopoda	Populus talassica	Populus mexicana	0.0923019	20.3731	0	0.015312	105624	67888.1	56414.8
Populus adenopoda	Populus tomentosa	Populus mexicana	0.121953	26.93	0	0.00501099	462807	17270.5	13516
Populus adenopoda	Populus tremula	Populus mexicana	0.0323176	8.53374	1.4203e-17	0.00251034	329132	30037.3	28156.6
Populus adenopoda	Populus tremuloides	Populus mexicana	0.0283433	6.87988	5.99034e-12	0.00223758	322583	30414.4	28737.9
Populus adenopoda	Populus trichocarpa	Populus mexicana	0.0557661	11.8856	0	0.00952088	104975	67518.8	60386.1
Populus adenopoda	Populus trinervis	Populus mexicana	0.0882724	19.8572	0	0.0148806	105466	68717.9	57570.1
Populus adenopoda	Populus ussuriensis	Populus mexicana	0.113932	25.331	0	0.0185314	105456	67880.3	53994.8
Populus adenopoda	Populus wenxianica	Populus mexicana	0.0883549	20.3902	0	0.0149636	105806	69034.8	57826
Populus adenopoda	Populus wulianensis	Populus mexicana	0.00203374	0.524467	0.599954	9.2364e-05	465481	17047.6	16978.4
Populus adenopoda	Populus xiangchengensis	Populus mexicana	0.104188	23.1321	0	0.0170647	105255	67747.4	54962.6
Populus adenopoda	Populus yatungensis	Populus mexicana	0.116688	25.9356	0	0.0190483	105502	68284.2	54013.6
Populus adenopoda	Populus yunnanensis	Populus mexicana	0.10152	23.2885	0	0.016799	105369	68274.8	55689.9
Populus adenopoda	Populus yunnanensis var. microphylla	Populus mexicana	0.0912337	20.6181	0	0.0152321	105309	68241.9	56831.1
Populus adenopoda	Populus × canescens	Populus nigra	0.105704	26.0772	0	0.0142374	286867	29399	23778
Populus adenopoda	Populus alba	Populus nigra	0.147076	30.9305	0	0.0189026	289121	29111	21645.9
Populus adenopoda	Populus davidiana	Populus nigra	0.0186098	4.81251	1.49043e-06	0.0027311	285409	29513.7	28435.2
Populus adenopoda	Populus grandidentata	Populus nigra	0.042618	9.7614	0	0.00643194	272492	31063.2	28523.8
Populus adenopoda	Populus ningshanica	Populus nigra	0.00791531	2.19051	0.0284875	0.000666751	421799	16755.7	16492.5
Populus adenopoda	Populus qiongdaoensis	Populus nigra	0.00581176	1.19453	0.232271	0.00060928	366987	20813.7	20573.1
Populus adenopoda	Populus rotundifolia	Populus nigra	0.0310595	7.8375	4.59615e-15	0.00452628	285418	29654.6	27868
Populus adenopoda	Populus tomentosa	Populus nigra	0.150061	31.1286	0	0.0113971	417372	17247.2	12746.4
Populus adenopoda	Populus tremula	Populus nigra	0.0497628	13.0425	0	0.00718122	283376	29901.1	27066.2
Populus adenopoda	Populus tremuloides	Populus nigra	0.0470289	10.8719	0	0.00691702	276846	30397.8	27667.1
Populus adenopoda	Populus wulianensis	Populus nigra	0.0178805	4.69204	2.70496e-06	0.00150677	420174	16932.3	16337.4
Populus adenopoda	Populus × canescens	Populus pamirica	0.108032	25.6856	0	0.0177289	281272	28713.1	23114.1
Populus adenopoda	Populus alba	Populus pamirica	0.146551	30.7313	0	0.0228757	283585	28267.4	21041.2
Populus adenopoda	Populus davidiana	Populus pamirica	0.0252242	6.63861	3.16663e-11	0.00453286	279704	29093.5	27661.9
Populus adenopoda	Populus grandidentata	Populus pamirica	0.0446211	9.8775	0	0.00821938	266821	30379.4	27784.1
Populus adenopoda	Populus ningshanica	Populus pamirica	0.0127261	3.55764	0.0003742	0.001311	416440	16479.1	16065
Populus adenopoda	Populus qiongdaoensis	Populus pamirica	0.00599565	1.2012	0.229674	0.000770096	361645	20405.5	20162.2
Populus adenopoda	Populus rotundifolia	Populus pamirica	0.0355732	8.83821	9.75782e-19	0.00633908	279762	29145.5	27143.2
Populus adenopoda	Populus tomentosa	Populus pamirica	0.156878	31.8221	0	0.0145255	412017	16909.4	12323.4
Populus adenopoda	Populus tremula	Populus pamirica	0.0571185	14.5407	0	0.0100834	277662	29467.7	26283.3
Populus adenopoda	Populus tremuloides	Populus pamirica	0.054143	12.8866	0	0.00975338	271148	29980.1	26900.4
Populus adenopoda	Populus wulianensis	Populus pamirica	0.0247958	6.58442	4.5666e-11	0.00255699	414789	16691.7	15884
Populus adenopoda	Populus × canescens	Populus platyphylla	0.106128	27.1653	0	0.0228577	281372	28824.2	23293.1
Populus adenopoda	Populus alba	Populus platyphylla	0.145226	31.8957	0	0.0296286	283634	28362.8	21169.5
Populus adenopoda	Populus davidiana	Populus platyphylla	0.0230522	6.2736	3.52784e-10	0.00543601	279813	29163.6	27849.3
Populus adenopoda	Populus grandidentata	Populus platyphylla	0.0424214	9.93348	0	0.0102385	266948	30469.3	27989.4
Populus adenopoda	Populus ningshanica	Populus platyphylla	0.0118238	3.46327	0.000533662	0.00160107	416462	16552.9	16166
Populus adenopoda	Populus qiongdaoensis	Populus platyphylla	0.00566226	1.16216	0.245169	0.000951412	361652	20479.1	20248.5
Populus adenopoda	Populus rotundifolia	Populus platyphylla	0.034574	9.07073	1.0842e-19	0.00805404	279833	29248.5	27293.6
Populus adenopoda	Populus tomentosa	Populus platyphylla	0.152492	32.8559	0	0.0184656	412054	16915.6	12439.2
Populus adenopoda	Populus tremula	Populus platyphylla	0.0537707	14.4052	0	0.0124288	277810	29523.6	26510.6
Populus adenopoda	Populus tremuloides	Populus platyphylla	0.0520256	12.7634	0	0.0122781	271244	30046.3	27074.6
Populus adenopoda	Populus wulianensis	Populus platyphylla	0.0237358	6.76789	1.30678e-11	0.0032112	414815	16766.8	15989.3
Populus adenopoda	Populus × canescens	Populus pruinosa	0.0848065	21.8286	0	0.00655393	309445	31317.6	26421
Populus adenopoda	Populus × jrtyschensis	Populus pruinosa	0.0567099	11.0577	0	0.0114216	91847.9	79499.8	70966.9
Populus adenopoda	Populus afghanica	Populus pruinosa	0.072415	13.4908	0	0.0143277	91342.5	79254.7	68551.3
Populus adenopoda	Populus alba	Populus pruinosa	0.129987	30.4852	0	0.009645	311520	31315.1	24110.5
Populus adenopoda	Populus angustifolia	Populus pruinosa	0.0655297	12.2613	0	0.0128463	91550.6	78046.8	68447.1
Populus adenopoda	Populus balsamifera	Populus pruinosa	0.0497883	9.38855	0	0.00977161	91401.2	76950.6	69651.5
Populus adenopoda	Populus cathayana	Populus pruinosa	0.0876262	16.1708	0	0.0167072	91612.8	77479.2	64994.7
Populus adenopoda	Populus ciliata	Populus pruinosa	0.0889688	16.3052	0	0.016996	91676.3	77683.4	64989.9
Populus adenopoda	Populus deltoides	Populus pruinosa	0.0434011	8.21539	2.11528e-16	0.00882826	92520.2	79237.5	72645.6
Populus adenopoda	Populus fremontii	Populus pruinosa	0.0396916	7.40823	1.28e-13	0.00812158	92560.3	79463.4	73396.2
Populus adenopoda	Populus glauca	Populus pruinosa	0.0971282	17.436	0	0.0180528	91330.8	76137.4	62656.6
Populus adenopoda	Populus grandidentata	Populus pruinosa	0.0270456	6.41911	1.37076e-10	0.00231673	295030	32857.2	31126.7
Populus adenopoda	Populus haoana	Populus pruinosa	0.0843522	15.8065	0	0.0161074	91472.1	77344.7	65311.4
Populus adenopoda	Populus heterophylla	Populus pruinosa	0.0783349	15.163	0	0.0153897	90737.1	79144.2	67645.4
Populus adenopoda	Populus iliensis	Populus pruinosa	0.0715279	13.6993	0	0.0140879	91813.9	78823.9	68300.4
Populus adenopoda	Populus intromongolica	Populus pruinosa	0.0881719	16.1343	0	0.0168121	91639.9	77503	64943.3
Populus adenopoda	Populus kangdingensis	Populus pruinosa	0.0769612	14.313	0	0.0150055	91297.4	78401.6	67196.2
Populus adenopoda	Populus koreana	Populus pruinosa	0.0883146	16.1093	0	0.0168134	91508.5	77390.1	64830
Populus adenopoda	Populus lasiocarpa	Populus pruinosa	0.101743	18.9211	0	0.0192009	91039.5	77635.3	63296.5
Populus adenopoda	Populus laurifolia	Populus pruinosa	0.0614606	11.836	0	0.0121503	91753.6	78358.9	69284.6
Populus adenopoda	Populus mainlingensis	Populus pruinosa	0.0823529	15.0977	0	0.0157195	91445.7	77171.4	65428
Populus adenopoda	Populus maximowiczii	Populus pruinosa	0.0888737	16.1969	0	0.0169183	91643.2	77422.2	64783.8
Populus adenopoda	Populus nigra	Populus pruinosa	0.0541141	10.388	0	0.0110213	91884.8	80182.8	71950.3
Populus adenopoda	Populus pamirica	Populus pruinosa	0.0751635	13.893	0	0.0145302	91634.8	77622	66769
Populus adenopoda	Populus platyphylla	Populus pruinosa	0.0817335	15.3238	0	0.0158484	91448.7	78342.9	66504.1
Populus adenopoda	Populus pseudoglauca	Populus pruinosa	0.0851822	15.6921	0	0.0162477	91504.7	77298.2	65163
Populus adenopoda	Populus pseudomaximowiczii	Populus pruinosa	0.0884338	16.2568	0	0.0167888	91443.5	77172	64631.8
Populus adenopoda	Populus qamdoensis	Populus pruinosa	0.0723962	13.6153	0	0.0141749	91275.9	78413.9	67826.7
Populus adenopoda	Populus qiongdaoensis	Populus pruinosa	0.00739515	1.5745	0.115373	0.000444025	388606	22590	22258.3
Populus adenopoda	Populus rockii	Populus pruinosa	0.0882987	16.3271	0	0.0167751	91320.8	77191	64665.3
Populus adenopoda	Populus rotundifolia	Populus pruinosa	0.00754124	1.91447	0.0555606	0.000625052	308206	31188.6	30721.7
Populus adenopoda	Populus shanxiensis	Populus pruinosa	0.0874763	16.1951	0	0.0166902	91690.6	77509.9	65040.1
Populus adenopoda	Populus simonii	Populus pruinosa	0.0681314	12.8625	0	0.0135775	91659.4	79489.4	69348.9
Populus adenopoda	Populus suaveolens	Populus pruinosa	0.0879925	15.8727	0	0.0167312	91501.5	77272.3	64773.3
Populus adenopoda	Populus szechuanica	Populus pruinosa	0.0849066	15.8063	0	0.0161769	91369.6	77217.1	65130.8
Populus adenopoda	Populus szechuanica var. tibetica	Populus pruinosa	0.0854717	15.8682	0	0.0163609	91536.8	77589.8	65370.7
Populus adenopoda	Populus talassica	Populus pruinosa	0.0722528	13.3031	0	0.0139979	91592.3	77568.2	67114.4
Populus adenopoda	Populus tomentosa	Populus pruinosa	0.112655	25.5917	0	0.00490516	438990	18094.7	14430.5
Populus adenopoda	Populus tremula	Populus pruinosa	0.0260146	6.56972	5.04104e-11	0.00213973	306156	31510.3	29912.4
Populus adenopoda	Populus tremuloides	Populus pruinosa	0.017269	4.12307	3.73849e-05	0.00144247	299776	31740	30662.4
Populus adenopoda	Populus trichocarpa	Populus pruinosa	0.0369213	6.91089	4.81611e-12	0.00732348	91201.1	76813.4	71343.3
Populus adenopoda	Populus trinervis	Populus pruinosa	0.0764676	13.9471	0	0.0150789	91202.1	79303.9	68037.1
Populus adenopoda	Populus ussuriensis	Populus pruinosa	0.0887335	16.0381	0	0.016888	91518.1	77405.7	64788.3
Populus adenopoda	Populus wenxianica	Populus pruinosa	0.0650608	12.416	0	0.0128254	92098.7	78431.9	68849.7
Populus adenopoda	Populus xiangchengensis	Populus pruinosa	0.0787838	14.5305	0	0.0150787	91407.4	77108.6	65846.1
Populus adenopoda	Populus yatungensis	Populus pruinosa	0.0893737	16.4273	0	0.0170547	91646.5	77627.2	64889.9
Populus adenopoda	Populus yunnanensis	Populus pruinosa	0.0823076	15.2615	0	0.0159354	91306.2	78261.3	66358.1
Populus adenopoda	Populus yunnanensis var. microphylla	Populus pruinosa	0.0726597	13.6033	0	0.0141621	91279.3	78115.3	67532.6
Populus adenopoda	Populus × canescens	Populus pseudoglauca	0.107223	27.2471	0	0.0199064	279755	28615.2	23073.1
Populus adenopoda	Populus alba	Populus pseudoglauca	0.14597	31.1999	0	0.0257813	282069	28180	21001.1
Populus adenopoda	Populus davidiana	Populus pseudoglauca	0.0252935	6.84244	7.7855e-12	0.00514019	278143	29007.3	27576.1
Populus adenopoda	Populus grandidentata	Populus pseudoglauca	0.0465273	10.6268	0	0.00970858	265264	30406	27702.4
Populus adenopoda	Populus ningshanica	Populus pseudoglauca	0.013405	3.82098	0.000132921	0.00156404	414923	16459.8	16024.4
Populus adenopoda	Populus qiongdaoensis	Populus pseudoglauca	0.00769286	1.55489	0.119971	0.0011196	360109	20414.2	20102.5
Populus adenopoda	Populus rotundifolia	Populus pseudoglauca	0.0365276	9.25501	0	0.00736734	278199	29108.4	27056.8
Populus adenopoda	Populus tomentosa	Populus pseudoglauca	0.155957	33.1571	0	0.016346	410536	16869.2	12317.4
Populus adenopoda	Populus tremula	Populus pseudoglauca	0.0562539	14.9195	0	0.0112235	276130	29354.7	26227.9
Populus adenopoda	Populus tremuloides	Populus pseudoglauca	0.0542384	13.13	0	0.011045	269587	29891.1	26815.4
Populus adenopoda	Populus wulianensis	Populus pseudoglauca	0.0244852	6.55307	5.63645e-11	0.00285878	413285	16651.9	15855.9
Populus adenopoda	Populus × canescens	Populus pseudomaximowiczii	0.107772	26.8496	0	0.0215831	279210	28553.3	22997.6
Populus adenopoda	Populus alba	Populus pseudomaximowiczii	0.146573	31.0347	0	0.0279216	281511	28097.6	20913.9
Populus adenopoda	Populus davidiana	Populus pseudomaximowiczii	0.0261198	6.92358	4.40383e-12	0.00573974	277636	29017.1	27539.9
Populus adenopoda	Populus grandidentata	Populus pseudomaximowiczii	0.0453459	10.5226	0	0.0102154	264753	30289.9	27662
Populus adenopoda	Populus ningshanica	Populus pseudomaximowiczii	0.0147789	4.19349	2.747e-05	0.00186282	414412	16462.2	15982.7
Populus adenopoda	Populus qiongdaoensis	Populus pseudomaximowiczii	0.00710608	1.45115	0.146739	0.00111474	359577	20327.6	20040.7
Populus adenopoda	Populus rotundifolia	Populus pseudomaximowiczii	0.0380419	9.65374	0	0.00829519	277660	29121.7	26987.2
Populus adenopoda	Populus tomentosa	Populus pseudomaximowiczii	0.15771	33.219	0	0.0178275	409991	16827.8	12243
Populus adenopoda	Populus tremula	Populus pseudomaximowiczii	0.057119	14.899	0	0.0123377	275618	29358.3	26185.7
Populus adenopoda	Populus tremuloides	Populus pseudomaximowiczii	0.0551432	13.2005	0	0.0121399	269078	29901.5	26776.1
Populus adenopoda	Populus wulianensis	Populus pseudomaximowiczii	0.026086	6.90034	5.18776e-12	0.00329261	412775	16663.2	15815.9
Populus adenopoda	Populus × canescens	Populus qamdoensis	0.107644	27.8607	0	0.0217411	282850	28891.1	23275.6
Populus adenopoda	Populus alba	Populus qamdoensis	0.148032	32.2198	0	0.0284675	285113	28503.4	21152.7
Populus adenopoda	Populus davidiana	Populus qamdoensis	0.0214859	5.83933	5.24126e-09	0.00472996	281296	29059	27836.5
Populus adenopoda	Populus grandidentata	Populus qamdoensis	0.0449297	10.5901	0	0.0101725	268410	30587	27956.7
Populus adenopoda	Populus ningshanica	Populus qamdoensis	0.0108225	3.13461	0.00172083	0.00136795	417952	16513.7	16160.1
Populus adenopoda	Populus qiongdaoensis	Populus qamdoensis	0.00650752	1.35664	0.174895	0.00102405	363124	20489.7	20224.8
Populus adenopoda	Populus rotundifolia	Populus qamdoensis	0.0330303	8.77631	1.73472e-18	0.00720918	281319	29147.9	27283.9
Populus adenopoda	Populus tomentosa	Populus qamdoensis	0.153976	33.697	0	0.0175362	413566	16988.4	12454.9
Populus adenopoda	Populus tremula	Populus qamdoensis	0.0537664	14.4227	0	0.0116521	279284	29500	26489.6
Populus adenopoda	Populus tremuloides	Populus qamdoensis	0.0508788	12.3224	0	0.0112222	272735	29973.2	27070.8
Populus adenopoda	Populus wulianensis	Populus qamdoensis	0.0224256	6.35774	2.04743e-10	0.00283422	416305	16716.5	15983.2
Populus adenopoda	Populus × canescens	Populus rockii	0.108004	26.6641	0	0.0199619	279352	28549.8	22984
Populus adenopoda	Populus alba	Populus rockii	0.146809	30.6587	0	0.0258171	281664	28107.1	20910.8
Populus adenopoda	Populus davidiana	Populus rockii	0.0244862	6.47817	9.28419e-11	0.00496053	277795	28925.4	27542.7
Populus adenopoda	Populus grandidentata	Populus rockii	0.0463859	10.8249	0	0.00963944	264870	30310.3	27623
Populus adenopoda	Populus ningshanica	Populus rockii	0.0132163	3.6919	0.000222588	0.00153617	414574	16416.9	15988.6
Populus adenopoda	Populus qiongdaoensis	Populus rockii	0.0071048	1.43037	0.15261	0.00102893	359736	20329.8	20042.9
Populus adenopoda	Populus rotundifolia	Populus rockii	0.0360552	9.06936	1.0842e-19	0.00724465	277827	29018.3	26998.6
Populus adenopoda	Populus tomentosa	Populus rockii	0.157701	32.5248	0	0.0164621	410161	16846.2	12256.7
Populus adenopoda	Populus tremula	Populus rockii	0.0566143	14.909	0	0.0112643	275753	29305	26164.6
Populus adenopoda	Populus tremuloides	Populus rockii	0.0542857	13.2771	0	0.011028	269238	29854.6	26780.2
Populus adenopoda	Populus wulianensis	Populus rockii	0.0242693	6.40066	1.5471e-10	0.00282498	412946	16618.4	15830.9
Populus adenopoda	Populus ningshanica	Populus rotundifolia	0.718902	118.276	0	0.308736	163994	99290.6	16237.4
Populus adenopoda	Populus tomentosa	Populus rotundifolia	0.32124	43.1447	0	0.0832242	170737	46057.8	23661.2
Populus adenopoda	Populus wulianensis	Populus rotundifolia	0.685908	109.35	0	0.281147	163585	92851.1	17298.5
Populus adenopoda	Populus × canescens	Populus shanxiensis	0.106266	26.0173	0	0.0192687	279489	28612.9	23115.9
Populus adenopoda	Populus alba	Populus shanxiensis	0.144415	30.7732	0	0.024881	281792	28133.9	21033.4
Populus adenopoda	Populus davidiana	Populus shanxiensis	0.024993	6.47883	9.24375e-11	0.00497328	277920	29079.9	27661.7
Populus adenopoda	Populus grandidentata	Populus shanxiensis	0.0440882	9.91424	0	0.0089879	265041	30351.3	27788
Populus adenopoda	Populus ningshanica	Populus shanxiensis	0.0133887	3.72959	0.000191788	0.00152717	414636	16481.8	16046.3
Populus adenopoda	Populus qiongdaoensis	Populus shanxiensis	0.00781443	1.56667	0.117193	0.00111045	359789	20408	20091.5
Populus adenopoda	Populus rotundifolia	Populus shanxiensis	0.0364892	9.01344	2.1684e-19	0.00719709	277952	29172.4	27118.4
Populus adenopoda	Populus tomentosa	Populus shanxiensis	0.154563	32.3089	0	0.0157878	410233	16829.6	12323.6
Populus adenopoda	Populus tremula	Populus shanxiensis	0.0558888	14.1361	0	0.0109109	275890	29409.8	26296.5
Populus adenopoda	Populus tremuloides	Populus shanxiensis	0.053895	12.7447	0	0.0107402	269359	29960.1	26895.8
Populus adenopoda	Populus wulianensis	Populus shanxiensis	0.0249356	6.62338	3.51078e-11	0.00284564	412997	16688.3	15876.3
Populus adenopoda	Populus × canescens	Populus simonii	0.104912	26.673	0	0.0206337	284298	29114.2	23585.4
Populus adenopoda	Populus alba	Populus simonii	0.14486	31.3413	0	0.0271347	286555	28725.5	21456.2
Populus adenopoda	Populus davidiana	Populus simonii	0.0197852	5.34608	8.98793e-08	0.00425119	282780	29319.6	28182
Populus adenopoda	Populus grandidentata	Populus simonii	0.0415121	9.69927	0	0.00915152	269894	30753.3	28301.8
Populus adenopoda	Populus ningshanica	Populus simonii	0.00932957	2.7182	0.00656383	0.00115003	419280	16657.4	16349.5
Populus adenopoda	Populus qiongdaoensis	Populus simonii	0.00704538	1.48243	0.138226	0.00108127	364443	20695.1	20405.6
Populus adenopoda	Populus rotundifolia	Populus simonii	0.0314124	8.30672	9.83371e-17	0.00668988	282799	29416.8	27625
Populus adenopoda	Populus tomentosa	Populus simonii	0.150219	32.6365	0	0.0166663	414873	17086.7	12623.6
Populus adenopoda	Populus tremula	Populus simonii	0.0505219	13.5352	0	0.0106607	280764	29685.8	26830.5
Populus adenopoda	Populus tremuloides	Populus simonii	0.0486479	11.7646	0	0.0104634	274209	30208.5	27405.7
Populus adenopoda	Populus wulianensis	Populus simonii	0.0200203	5.54208	2.98906e-08	0.00246231	417638	16838.7	16177.7
Populus adenopoda	Populus × canescens	Populus suaveolens	0.110057	26.9105	0	0.0216173	279257	28640.5	22961.4
Populus adenopoda	Populus alba	Populus suaveolens	0.14769	31.4928	0	0.0275831	281580	28141	20898.4
Populus adenopoda	Populus davidiana	Populus suaveolens	0.027679	7.34247	2.09682e-13	0.00596942	277706	29093.3	27526.1
Populus adenopoda	Populus grandidentata	Populus suaveolens	0.0468449	10.8218	0	0.0103395	264793	30332.9	27618.2
Populus adenopoda	Populus ningshanica	Populus suaveolens	0.0163194	4.60785	4.06863e-06	0.00201904	414488	16505.2	15975.2
Populus adenopoda	Populus qiongdaoensis	Populus suaveolens	0.0077882	1.57642	0.114928	0.0011972	359650	20344.2	20029.7
Populus adenopoda	Populus rotundifolia	Populus suaveolens	0.0390733	9.88514	0	0.00835667	277747	29185.5	26990.5
Populus adenopoda	Populus tomentosa	Populus suaveolens	0.158284	33.6955	0	0.017533	410073	16845.1	12241.2
Populus adenopoda	Populus tremula	Populus suaveolens	0.0593925	15.2603	0	0.0125726	275665	29451.2	26149
Populus adenopoda	Populus tremuloides	Populus suaveolens	0.0576492	13.9349	0	0.0124561	269124	30009.9	26738.4
Populus adenopoda	Populus wulianensis	Populus suaveolens	0.0282411	7.4464	9.59249e-14	0.00349751	412841	16716.5	15798.2
Populus adenopoda	Populus × canescens	Populus szechuanica	0.106722	26.3779	0	0.020037	279824	28544.9	23039.7
Populus adenopoda	Populus alba	Populus szechuanica	0.146176	30.4064	0	0.0261246	282126	28129.9	20954.9
Populus adenopoda	Populus davidiana	Populus szechuanica	0.0231431	6.21508	5.12991e-10	0.00475825	278260	28897.7	27590.4
Populus adenopoda	Populus grandidentata	Populus szechuanica	0.0455082	10.5834	0	0.00959888	265324	30297	27659.5
Populus adenopoda	Populus ningshanica	Populus szechuanica	0.0121926	3.45935	0.000541486	0.00143889	415017	16410.8	16015.5
Populus adenopoda	Populus qiongdaoensis	Populus szechuanica	0.00673355	1.35303	0.176047	0.000991129	360190	20352.8	20080.5
Populus adenopoda	Populus rotundifolia	Populus szechuanica	0.0353833	9.0261	2.1684e-19	0.00722193	278290	29028.4	27044.4
Populus adenopoda	Populus tomentosa	Populus szechuanica	0.156853	32.5767	0	0.0166339	410603	16852.4	12282.5
Populus adenopoda	Populus tremula	Populus szechuanica	0.0553629	14.5299	0	0.011186	276215	29282.2	26210
Populus adenopoda	Populus tremuloides	Populus szechuanica	0.053235	12.9908	0	0.0109727	269685	29825	26810
Populus adenopoda	Populus wulianensis	Populus szechuanica	0.0232899	6.2528	4.03164e-10	0.00275248	413391	16615.7	15859.4
Populus adenopoda	Populus × canescens	Populus szechuanica var. tibetica	0.106282	26.854	0	0.0226175	279973	28613.2	23115.3
Populus adenopoda	Populus alba	Populus szechuanica var. tibetica	0.144855	31.1785	0	0.0293241	282279	28162.3	21035.8
Populus adenopoda	Populus davidiana	Populus szechuanica var. tibetica	0.0247532	6.70921	1.9568e-11	0.00577094	278380	29040.2	27637.3
Populus adenopoda	Populus grandidentata	Populus szechuanica var. tibetica	0.0439955	10.1575	0	0.0105125	265517	30336.9	27780
Populus adenopoda	Populus ningshanica	Populus szechuanica var. tibetica	0.0134741	3.888	0.000101075	0.00180123	415122	16485.6	16047.3
Populus adenopoda	Populus qiongdaoensis	Populus szechuanica var. tibetica	0.00646746	1.30028	0.193507	0.00107943	360324	20404.1	20141.9
Populus adenopoda	Populus rotundifolia	Populus szechuanica var. tibetica	0.0352505	9.00032	2.1684e-19	0.00816087	278446	29110.1	27127.7
Populus adenopoda	Populus tomentosa	Populus szechuanica var. tibetica	0.155183	32.8722	0	0.0186575	410727	16864.4	12333.4
Populus adenopoda	Populus tremula	Populus szechuanica var. tibetica	0.0554997	14.7326	0	0.0127144	276375	29388	26297.5
Populus adenopoda	Populus tremuloides	Populus szechuanica var. tibetica	0.0534814	13.0767	0	0.0125027	269835	29926.1	26887.6
Populus adenopoda	Populus wulianensis	Populus szechuanica var. tibetica	0.0246993	6.64032	3.13006e-11	0.00330939	413484	16683.2	15878.9
Populus adenopoda	Populus × canescens	Populus talassica	0.108501	26.2422	0	0.0168572	281641	28716.7	23095
Populus adenopoda	Populus alba	Populus talassica	0.14689	31.2386	0	0.0217	283959	28268.7	21027.5
Populus adenopoda	Populus davidiana	Populus talassica	0.0246506	6.53149	6.51203e-11	0.00418966	280088	29055.8	27657.8
Populus adenopoda	Populus grandidentata	Populus talassica	0.0452697	10.0964	0	0.00789646	267194	30402.2	27768.9
Populus adenopoda	Populus ningshanica	Populus talassica	0.0126736	3.56588	0.000362632	0.00123567	416816	16465.5	16053.4
Populus adenopoda	Populus qiongdaoensis	Populus talassica	0.00661747	1.31605	0.188158	0.000804719	362015	20413.1	20144.7
Populus adenopoda	Populus rotundifolia	Populus talassica	0.0353555	8.88494	6.50521e-19	0.00595941	280135	29117.4	27128.8
Populus adenopoda	Populus tomentosa	Populus talassica	0.157367	32.214	0	0.0137822	412397	16914.2	12314.6
Populus adenopoda	Populus tremula	Populus talassica	0.0577527	14.8471	0	0.00964539	278020	29472.5	26254.1
Populus adenopoda	Populus tremuloides	Populus talassica	0.0537024	13.0008	0	0.00915591	271545	29964.1	26909.8
Populus adenopoda	Populus wulianensis	Populus talassica	0.024684	6.54742	5.85397e-11	0.00240875	415159	16669.6	15866.5
Populus adenopoda	Populus ningshanica	Populus tremula	0.623422	118.553	0	0.342583	167879	81400.2	18882.1
Populus adenopoda	Populus tomentosa	Populus tremula	0.322658	51.0251	0	0.120803	171389	45054.7	23072.8
Populus adenopoda	Populus wulianensis	Populus tremula	0.630196	120.343	0	0.34928	166168	82173.9	18640.9
Populus adenopoda	Populus ningshanica	Populus tremuloides	0.513902	95.1772	0	0.207969	176631	63858.5	20504.3
Populus adenopoda	Populus tomentosa	Populus tremuloides	0.282916	45.4788	0	0.0860337	178187	40683.9	22740.2
Populus adenopoda	Populus wulianensis	Populus tremuloides	0.513714	90.8688	0	0.207197	175153	63798.6	20495.5
Populus adenopoda	Populus × canescens	Populus trichocarpa	0.111651	27.9777	0	0.019567	286063	28653.3	22897.6
Populus adenopoda	Populus alba	Populus trichocarpa	0.150158	32.327	0	0.024974	288337	28131.3	20786
Populus adenopoda	Populus davidiana	Populus trichocarpa	0.0265713	7.20328	5.878e-13	0.005093	284479	28926.1	27428.7
Populus adenopoda	Populus grandidentata	Populus trichocarpa	0.0472456	11.0106	0	0.00929112	271592	30278.8	27546.8
Populus adenopoda	Populus ningshanica	Populus trichocarpa	0.0131616	3.7	0.000215599	0.00144349	421304	16346.1	15921.4
Populus adenopoda	Populus qiongdaoensis	Populus trichocarpa	0.00268311	0.558735	0.576342	0.000366733	366540	20157.5	20049.6
Populus adenopoda	Populus rotundifolia	Populus trichocarpa	0.0404537	10.2712	0	0.00769287	284472	29109.1	26845.5
Populus adenopoda	Populus tomentosa	Populus trichocarpa	0.17703	37.3088	0	0.0176369	416753	17235.8	12051.2
Populus adenopoda	Populus tremula	Populus trichocarpa	0.063534	16.6376	0	0.012005	282415	29561.2	26029.3
Populus adenopoda	Populus tremuloides	Populus trichocarpa	0.0590067	14.2612	0	0.0113627	275897	29982.5	26641.3
Populus adenopoda	Populus wulianensis	Populus trichocarpa	0.0307805	8.14276	3.8641e-16	0.00338711	419606	16689.8	15693
Populus adenopoda	Populus × canescens	Populus trinervis	0.103597	25.9115	0	0.0158933	283304	28865.2	23445.9
Populus adenopoda	Populus alba	Populus trinervis	0.14298	30.1665	0	0.0208857	285573	28445.3	21328.6
Populus adenopoda	Populus davidiana	Populus trinervis	0.019282	5.19531	2.04374e-07	0.0032301	281762	29120.7	28019
Populus adenopoda	Populus grandidentata	Populus trinervis	0.0396786	9.07847	1.0842e-19	0.00683035	268904	30493.3	28165.8
Populus adenopoda	Populus ningshanica	Populus trinervis	0.00881259	2.53843	0.011135	0.000848176	418336	16548.9	16259.8
Populus adenopoda	Populus qiongdaoensis	Populus trinervis	0.00588518	1.20206	0.229341	0.000706245	363516	20573.4	20332.7
Populus adenopoda	Populus rotundifolia	Populus trinervis	0.0306447	8.08575	6.17887e-16	0.00509477	281763	29178.8	27443.7
Populus adenopoda	Populus tomentosa	Populus trinervis	0.14787	30.991	0	0.0127868	413955	16919.5	12560.3
Populus adenopoda	Populus tremula	Populus trinervis	0.050031	13.3071	0	0.00823991	279748	29478.4	26669.2
Populus adenopoda	Populus tremuloides	Populus trinervis	0.0483375	11.6284	0	0.00811623	273185	30003.1	27236.3
Populus adenopoda	Populus wulianensis	Populus trinervis	0.0205412	5.63431	1.75756e-08	0.00197676	416673	16741.6	16067.6
Populus adenopoda	Populus × canescens	Populus ussuriensis	0.108439	26.6456	0	0.0213225	279316	28623	23022.6
Populus adenopoda	Populus alba	Populus ussuriensis	0.146358	31.1943	0	0.0273328	281615	28114	20935.2
Populus adenopoda	Populus davidiana	Populus ussuriensis	0.0266858	6.92721	4.29236e-12	0.00575349	277761	29095	27582.5
Populus adenopoda	Populus grandidentata	Populus ussuriensis	0.0456769	10.4648	0	0.0100893	264855	30331.7	27681.8
Populus adenopoda	Populus ningshanica	Populus ussuriensis	0.0156252	4.29881	1.71714e-05	0.00193315	414513	16510.1	16002.1
Populus adenopoda	Populus qiongdaoensis	Populus ussuriensis	0.00780599	1.58817	0.112248	0.00120278	359697	20394.3	20078.4
Populus adenopoda	Populus rotundifolia	Populus ussuriensis	0.0380554	9.52238	0	0.00814271	277784	29168.4	27029.7
Populus adenopoda	Populus tomentosa	Populus ussuriensis	0.15626	32.536	0	0.0173166	410103	16818.4	12272.7
Populus adenopoda	Populus tremula	Populus ussuriensis	0.0581322	14.7477	0	0.012321	275720	29440.2	26205.4
Populus adenopoda	Populus tremuloides	Populus ussuriensis	0.0559623	13.3865	0	0.0120968	269187	29980.9	26803.2
Populus adenopoda	Populus wulianensis	Populus ussuriensis	0.0271691	7.1808	6.93064e-13	0.0033663	412875	16718.6	15834.2
Populus adenopoda	Populus × canescens	Populus wenxianica	0.10588	27.1312	0	0.0215426	283256	29042.6	23481.4
Populus adenopoda	Populus alba	Populus wenxianica	0.144722	31.7068	0	0.0280965	285527	28596.9	21366.2
Populus adenopoda	Populus davidiana	Populus wenxianica	0.0228455	6.13109	8.72766e-10	0.00509347	281712	29364.6	28052.8
Populus adenopoda	Populus grandidentata	Populus wenxianica	0.0450516	10.5992	0	0.0103144	268784	30783.8	28129.6
Populus adenopoda	Populus ningshanica	Populus wenxianica	0.0116408	3.32955	0.00086987	0.00148841	418266	16658	16274.6
Populus adenopoda	Populus qiongdaoensis	Populus wenxianica	0.0069414	1.4425	0.149161	0.00110224	363441	20625.8	20341.4
Populus adenopoda	Populus rotundifolia	Populus wenxianica	0.0340066	8.77019	1.73472e-18	0.00751205	281732	29433.3	27497.3
Populus adenopoda	Populus tomentosa	Populus wenxianica	0.153636	32.7775	0	0.0176642	413860	17105.2	12549.2
Populus adenopoda	Populus tremula	Populus wenxianica	0.0539994	14.457	0	0.0118275	279674	29724.6	26678.8
Populus adenopoda	Populus tremuloides	Populus wenxianica	0.0507547	12.4469	0	0.011321	273155	30209.1	27290.8
Populus adenopoda	Populus wulianensis	Populus wenxianica	0.0234067	6.26948	3.6225e-10	0.00299907	416638	16888.1	16115.6
Populus adenopoda	Populus × canescens	Populus xiangchengensis	0.108417	27.5628	0	0.0191201	280448	28576.6	22986.3
Populus adenopoda	Populus alba	Populus xiangchengensis	0.147917	31.7076	0	0.0248254	282760	28172.9	20912.4
Populus adenopoda	Populus davidiana	Populus xiangchengensis	0.0234563	6.36837	1.91049e-10	0.00452766	278907	28883.6	27559.7
Populus adenopoda	Populus grandidentata	Populus xiangchengensis	0.045843	10.8216	0	0.00908108	265996	30310.9	27653.7
Populus adenopoda	Populus ningshanica	Populus xiangchengensis	0.0123033	3.53813	0.000402979	0.0013623	415675	16394.6	15996.1
Populus adenopoda	Populus qiongdaoensis	Populus xiangchengensis	0.00745903	1.50188	0.133128	0.00102982	360834	20348.3	20047
Populus adenopoda	Populus rotundifolia	Populus xiangchengensis	0.0359476	9.18205	0	0.00688652	278935	29026.3	27011.9
Populus adenopoda	Populus tomentosa	Populus xiangchengensis	0.158496	33.5261	0	0.0157924	411254	16871.4	12255
Populus adenopoda	Populus tremula	Populus xiangchengensis	0.0561543	14.8562	0	0.0106423	276846	29276.9	26163.7
Populus adenopoda	Populus tremuloides	Populus xiangchengensis	0.0534762	13.0269	0	0.0103453	270339	29814	26787.2
Populus adenopoda	Populus wulianensis	Populus xiangchengensis	0.0236893	6.49018	8.57327e-11	0.00262692	414046	16604.6	15836.1
Populus adenopoda	Populus × canescens	Populus yatungensis	0.104103	26.7175	0	0.017976	279452	28572.9	23184.7
Populus adenopoda	Populus alba	Populus yatungensis	0.142237	30.6623	0	0.023363	281766	28115.3	21113.2
Populus adenopoda	Populus davidiana	Populus yatungensis	0.0241393	6.42481	1.32032e-10	0.00456573	277834	29051.6	27682.1
Populus adenopoda	Populus grandidentata	Populus yatungensis	0.0424399	9.61364	0	0.00822917	265001	30324.3	27855.1
Populus adenopoda	Populus ningshanica	Populus yatungensis	0.0129496	3.6709	0.0002417	0.00140648	414554	16491.3	16069.6
Populus adenopoda	Populus qiongdaoensis	Populus yatungensis	0.00730016	1.44526	0.148384	0.000988314	359734	20438.1	20141.9
Populus adenopoda	Populus rotundifolia	Populus yatungensis	0.0352002	8.79907	1.40946e-18	0.00660755	277881	29135.1	27153.8
Populus adenopoda	Populus tomentosa	Populus yatungensis	0.153399	32.0216	0	0.0149552	410176	16857	12373.2
Populus adenopoda	Populus tremula	Populus yatungensis	0.0536645	13.9333	0	0.00996867	275852	29354.5	26364.4
Populus adenopoda	Populus tremuloides	Populus yatungensis	0.0523454	12.7352	0	0.00992842	269318	29939.7	26961.2
Populus adenopoda	Populus wulianensis	Populus yatungensis	0.0239907	6.26625	3.69836e-10	0.00260837	412921	16689	15907
Populus adenopoda	Populus × canescens	Populus yunnanensis	0.104642	26.8725	0	0.0224214	281319	28676	23243.1
Populus adenopoda	Populus alba	Populus yunnanensis	0.143737	30.5341	0	0.0292797	283614	28254.1	21152.5
Populus adenopoda	Populus davidiana	Populus yunnanensis	0.0205441	5.69598	1.22666e-08	0.00480737	279764	28969.9	27803.6
Populus adenopoda	Populus grandidentata	Populus yunnanensis	0.0419371	9.81368	0	0.0100819	266876	30365.5	27921.1
Populus adenopoda	Populus ningshanica	Populus yunnanensis	0.00998557	2.94022	0.00327981	0.00134458	416437	16469.9	16144.2
Populus adenopoda	Populus qiongdaoensis	Populus yunnanensis	0.00638004	1.3133	0.189081	0.00107103	361593	20451.6	20192.3
Populus adenopoda	Populus rotundifolia	Populus yunnanensis	0.0322572	8.66596	4.44523e-18	0.00748995	279780	29059.8	27243.6
Populus adenopoda	Populus tomentosa	Populus yunnanensis	0.151941	32.4958	0	0.0184059	412040	16881.9	12428.5
Populus adenopoda	Populus tremula	Populus yunnanensis	0.0523856	14.3462	0	0.0120616	277732	29359	26436.1
Populus adenopoda	Populus tremuloides	Populus yunnanensis	0.0502701	12.4977	0	0.0118063	271194	29890	27028.7
Populus adenopoda	Populus wulianensis	Populus yunnanensis	0.0217579	6.11338	9.75424e-10	0.0029358	414788	16675.3	15965.2
Populus adenopoda	Populus × canescens	Populus yunnanensis var. microphylla	0.108573	28.3293	0	0.0213949	282452	28820.1	23174.9
Populus adenopoda	Populus alba	Populus yunnanensis var. microphylla	0.148773	32.4272	0	0.0279846	284735	28438.8	21072.8
Populus adenopoda	Populus davidiana	Populus yunnanensis var. microphylla	0.0211169	5.86257	4.55751e-09	0.00454814	280937	28973.8	27775.4
Populus adenopoda	Populus grandidentata	Populus yunnanensis var. microphylla	0.0459596	10.8221	0	0.0101842	268022	30550.5	27865.8
Populus adenopoda	Populus ningshanica	Populus yunnanensis var. microphylla	0.0102372	3.02011	0.00252683	0.00126432	417616	16455.3	16121.8
Populus adenopoda	Populus qiongdaoensis	Populus yunnanensis var. microphylla	0.00659715	1.35759	0.174593	0.00101754	362788	20454.2	20186.1
Populus adenopoda	Populus rotundifolia	Populus yunnanensis var. microphylla	0.0331375	8.86475	7.58942e-19	0.00707466	280950	29077.5	27212.2
Populus adenopoda	Populus tomentosa	Populus yunnanensis var. microphylla	0.156183	34.0278	0	0.0174143	413195	16965.2	12381.7
Populus adenopoda	Populus tremula	Populus yunnanensis var. microphylla	0.0547434	15.1801	0	0.0116061	278884	29442.5	26386.3
Populus adenopoda	Populus tremuloides	Populus yunnanensis var. microphylla	0.0510125	12.6635	0	0.0110142	272349	29883.2	26982.4
Populus adenopoda	Populus wulianensis	Populus yunnanensis var. microphylla	0.0224543	6.44252	1.17505e-10	0.00278045	415969	16677.6	15945.1
Populus afghanica	Populus angustifolia	Populus × canescens	0.00353793	0.742144	0.458	0.000492097	165775	28027.6	27829.9
Populus afghanica	Populus cathayana	Populus × canescens	0.0741796	14.9509	0	0.0103859	157087	30188	26018.7
Populus afghanica	Populus ciliata	Populus × canescens	0.0738051	14.1695	0	0.0101383	160277	29607.6	25537.6
Populus afghanica	Populus glauca	Populus × canescens	0.0897958	17.4274	0	0.0143486	137402	34943.5	29185
Populus afghanica	Populus haoana	Populus × canescens	0.0669333	13.0051	0	0.00919507	160207	29443.3	25749.1
Populus afghanica	Populus iliensis	Populus × canescens	0.0222271	5.2118	1.87018e-07	0.00266822	196315	24633.5	23562.2
Populus afghanica	Populus intromongolica	Populus × canescens	0.0754175	14.5931	0	0.0105534	157108	30212.5	25975
Populus afghanica	Populus kangdingensis	Populus × canescens	0.0349387	7.42358	1.13996e-13	0.00415136	189464	24704.1	23036.1
Populus afghanica	Populus koreana	Populus × canescens	0.0763989	15.4766	0	0.010712	155552	30328.1	26023
Populus afghanica	Populus lasiocarpa	Populus × canescens	0.0829533	16.0752	0	0.0117963	153327	30920.6	26183.6
Populus afghanica	Populus laurifolia	Populus × canescens	0.00448648	1.00456	0.315107	0.000620217	176243	27876.8	27627.7
Populus afghanica	Populus mainlingensis	Populus × canescens	0.0660708	12.9552	0	0.0090644	160172	29348.1	25710.4
Populus afghanica	Populus maximowiczii	Populus × canescens	0.0790326	15.7099	0	0.0110768	155974	30386.6	25935.3
Populus afghanica	Populus pamirica	Populus × canescens	0.0433291	8.76135	1.95156e-18	0.00623498	158529	30146.9	27642.9
Populus afghanica	Populus platyphylla	Populus × canescens	0.0515862	11.5965	0	0.00626152	185230	25633.9	23118.9
Populus afghanica	Populus pseudoglauca	Populus × canescens	0.0713464	14.1957	0	0.00978206	160131	29454.7	25531.6
Populus afghanica	Populus pseudomaximowiczii	Populus × canescens	0.0796103	16.2117	0	0.0109598	157441	29880.1	25473.4
Populus afghanica	Populus qamdoensis	Populus × canescens	0.022874	5.42746	5.71623e-08	0.00274624	190712	24681.5	23577.6
Populus afghanica	Populus rockii	Populus × canescens	0.0779828	15.135	0	0.0106035	159486	29448.3	25187.6
Populus afghanica	Populus shanxiensis	Populus × canescens	0.0745052	14.6073	0	0.0104217	157222	30190.6	26003.9
Populus afghanica	Populus suaveolens	Populus × canescens	0.0785892	15.7856	0	0.0110717	154932	30512.8	26066.2
Populus afghanica	Populus szechuanica	Populus × canescens	0.0690837	13.9624	0	0.00940469	160261	29273.3	25490
Populus afghanica	Populus szechuanica var. tibetica	Populus × canescens	0.0665605	13.8362	0	0.00921996	159755	29669.7	25966.5
Populus afghanica	Populus talassica	Populus × canescens	0.0367266	7.4178	1.19084e-13	0.00532254	158245	30186.4	28047.6
Populus afghanica	Populus trinervis	Populus × canescens	0.0150754	2.79872	0.0051306	0.00155226	213119	20991.9	20368.4
Populus afghanica	Populus ussuriensis	Populus × canescens	0.0774685	15.5237	0	0.0108813	155541	30385.5	26016.1
Populus afghanica	Populus wenxianica	Populus × canescens	0.0134095	3.30768	0.000940708	0.00211772	152471	32099.2	31249.8
Populus afghanica	Populus xiangchengensis	Populus × canescens	0.0576636	11.6807	0	0.00795733	160509	29263.8	26072.9
Populus afghanica	Populus yatungensis	Populus × canescens	0.0761286	14.6836	0	0.0104259	160293	29571.7	25387.7
Populus afghanica	Populus yunnanensis	Populus × canescens	0.050627	11.7331	0	0.00603308	186133	25113	22692.7
Populus afghanica	Populus yunnanensis var. microphylla	Populus × canescens	0.0290561	6.84425	7.68754e-12	0.00356341	185661	25344.4	23913.1
Populus afghanica	Populus laurifolia	Populus × jrtyschensis	0.133527	25.1482	0	0.225987	23805.6	90271.2	69003.8
Populus afghanica	Populus angustifolia	Populus adenopoda	0.00555596	1.1111	0.266526	0.000561444	171060	28257.5	27945.2
Populus afghanica	Populus cathayana	Populus adenopoda	0.0679008	13.3355	0	0.00688284	162504	30092.7	26265.9
Populus afghanica	Populus ciliata	Populus adenopoda	0.0704593	13.0408	0	0.00700249	165603	29588.6	25693.5
Populus afghanica	Populus glauca	Populus adenopoda	0.0913455	17.3784	0	0.0105802	142646	35142.7	29259.8
Populus afghanica	Populus haoana	Populus adenopoda	0.0609989	11.3523	0	0.00605659	165561	29303.6	25934.1
Populus afghanica	Populus heterophylla	Populus adenopoda	0.0038237	0.752543	0.451725	0.000540239	131276	39436.8	39136.3
Populus afghanica	Populus iliensis	Populus adenopoda	0.0149509	3.38178	0.000720181	0.00129889	201716	24515.5	23793.2
Populus afghanica	Populus intromongolica	Populus adenopoda	0.0693459	13.1882	0	0.0070223	162509	30111.3	26205.9
Populus afghanica	Populus kangdingensis	Populus adenopoda	0.0273884	5.60185	2.12075e-08	0.00235423	194855	24568	23258.1
Populus afghanica	Populus koreana	Populus adenopoda	0.0688655	13.7499	0	0.00698633	160978	30167.1	26279.9
Populus afghanica	Populus lasiocarpa	Populus adenopoda	0.0861617	16.2908	0	0.00889888	158572	31210.7	26259
Populus afghanica	Populus mainlingensis	Populus adenopoda	0.0585586	11.133	0	0.00580105	165567	29162.5	25936
Populus afghanica	Populus maximowiczii	Populus adenopoda	0.072098	14.0635	0	0.00731556	161386	30246.5	26178.4
Populus afghanica	Populus pamirica	Populus adenopoda	0.035912	7.167	7.66616e-13	0.00373008	163902	29920.4	27845.9
Populus afghanica	Populus platyphylla	Populus adenopoda	0.0441078	9.7155	0	0.00387076	190614	25487	23333.6
Populus afghanica	Populus pseudoglauca	Populus adenopoda	0.0645113	12.4145	0	0.0063833	165511	29292.9	25742.5
Populus afghanica	Populus pseudomaximowiczii	Populus adenopoda	0.0725792	14.4411	0	0.00723043	162824	29707.6	25687.1
Populus afghanica	Populus qamdoensis	Populus adenopoda	0.013637	3.09031	0.00199946	0.00118326	196099	24453	23795
Populus afghanica	Populus rockii	Populus adenopoda	0.0706269	13.1738	0	0.00695003	164893	29289.5	25425.2
Populus afghanica	Populus shanxiensis	Populus adenopoda	0.0684613	13.1159	0	0.00694046	162644	30115.2	26255.9
Populus afghanica	Populus suaveolens	Populus adenopoda	0.0695374	13.7762	0	0.00707624	160375	30276	26339.1
Populus afghanica	Populus szechuanica	Populus adenopoda	0.062885	12.2096	0	0.00620115	165628	29135.2	25687.7
Populus afghanica	Populus szechuanica var. tibetica	Populus adenopoda	0.0606041	12.1796	0	0.00606942	165114	29530.5	26155.7
Populus afghanica	Populus talassica	Populus adenopoda	0.0290003	5.688	1.28536e-08	0.0030327	163603	29923.1	28236.4
Populus afghanica	Populus trinervis	Populus adenopoda	0.00900895	1.65393	0.0981411	0.000671864	218474	20926.8	20553.1
Populus afghanica	Populus ussuriensis	Populus adenopoda	0.0697114	13.8963	0	0.00708064	160974	30218	26279.4
Populus afghanica	Populus wenxianica	Populus adenopoda	0.00722432	1.72482	0.0845606	0.000822967	157841	31908.7	31450.9
Populus afghanica	Populus xiangchengensis	Populus adenopoda	0.050052	9.80998	0	0.00498166	165892	29056.9	26286.8
Populus afghanica	Populus yatungensis	Populus adenopoda	0.0720144	13.5415	0	0.00712987	165624	29514.6	25549.2
Populus afghanica	Populus yunnanensis	Populus adenopoda	0.0450253	9.91329	0	0.00387727	191483	25029.6	22872.8
Populus afghanica	Populus yunnanensis var. microphylla	Populus adenopoda	0.0194022	4.25566	2.08429e-05	0.00171768	191063	25101.3	24145.8
Populus afghanica	Populus angustifolia	Populus alba	0.00293814	0.602083	0.547119	0.000377838	164040	27881.6	27718.2
Populus afghanica	Populus cathayana	Populus alba	0.0740006	14.651	0	0.00958436	155373	30071.9	25927.9
Populus afghanica	Populus ciliata	Populus alba	0.0739632	13.9231	0	0.00940251	158562	29510.5	25445.8
Populus afghanica	Populus glauca	Populus alba	0.0893039	17.096	0	0.0131991	135690	34803.3	29096.7
Populus afghanica	Populus haoana	Populus alba	0.067983	13.3194	0	0.00865739	158479	29385.8	25644.7
Populus afghanica	Populus iliensis	Populus alba	0.0243659	5.58233	2.37323e-08	0.00270969	194578	24619.6	23448.4
Populus afghanica	Populus intromongolica	Populus alba	0.0754173	14.3218	0	0.00976423	155384	30094.7	25873.8
Populus afghanica	Populus kangdingensis	Populus alba	0.0360853	7.53563	4.85975e-14	0.00397645	187757	24670.6	22952.1
Populus afghanica	Populus koreana	Populus alba	0.0760421	15.2426	0	0.00987468	153841	30205	25935.9
Populus afghanica	Populus lasiocarpa	Populus alba	0.0829826	15.8985	0	0.0109132	151582	30778.6	26061.8
Populus afghanica	Populus laurifolia	Populus alba	0.00602553	1.34566	0.178413	0.000771513	174509	27850.7	27517.1
Populus afghanica	Populus mainlingensis	Populus alba	0.0668596	13.3087	0	0.00849289	158445	29276.5	25607
Populus afghanica	Populus maximowiczii	Populus alba	0.078869	15.2899	0	0.0102348	154260	30270.6	25844.9
Populus afghanica	Populus pamirica	Populus alba	0.0435436	8.84496	8.67362e-19	0.00580073	156804	30049.6	27541.9
Populus afghanica	Populus platyphylla	Populus alba	0.0525711	11.6729	0	0.00590871	183499	25565.5	23011.7
Populus afghanica	Populus pseudoglauca	Populus alba	0.0718234	14.5195	0	0.00911368	158411	29371.6	25435.2
Populus afghanica	Populus pseudomaximowiczii	Populus alba	0.0799831	16.1999	0	0.0102003	155714	29781.6	25370.4
Populus afghanica	Populus qamdoensis	Populus alba	0.025256	6.03301	1.60934e-09	0.00281278	188969	24674.2	23458.5
Populus afghanica	Populus rockii	Populus alba	0.0783314	15.3474	0	0.00986844	157782	29374.3	25106.7
Populus afghanica	Populus shanxiensis	Populus alba	0.0743734	14.3644	0	0.00964054	155524	30095.8	25929
Populus afghanica	Populus suaveolens	Populus alba	0.0778146	15.3883	0	0.0101525	153235	30378.7	25992.3
Populus afghanica	Populus szechuanica	Populus alba	0.0701056	14.4288	0	0.00885953	158545	29227.5	25397.9
Populus afghanica	Populus szechuanica var. tibetica	Populus alba	0.0668868	13.7916	0	0.00857441	158032	29575.7	25867.3
Populus afghanica	Populus talassica	Populus alba	0.0367878	7.36833	1.7278e-13	0.00493718	156521	30081.7	27947
Populus afghanica	Populus trinervis	Populus alba	0.0169025	3.15197	0.00162172	0.00161293	211408	20977.9	20280.5
Populus afghanica	Populus ussuriensis	Populus alba	0.0769715	15.2174	0	0.0100029	153829	30252	25927.8
Populus afghanica	Populus wenxianica	Populus alba	0.0141695	3.43106	0.000601237	0.00207173	150749	32047	31151.5
Populus afghanica	Populus xiangchengensis	Populus alba	0.0586326	12.0367	0	0.0074907	158803	29228.4	25990.8
Populus afghanica	Populus yatungensis	Populus alba	0.0762146	14.4498	0	0.00965818	158581	29473.7	25299.2
Populus afghanica	Populus yunnanensis	Populus alba	0.0516813	11.7779	0	0.00570335	184436	25084.4	22619
Populus afghanica	Populus yunnanensis var. microphylla	Populus alba	0.031083	7.17179	7.40217e-13	0.00353788	183947	25351.1	23822.6
Populus afghanica	Populus × jrtyschensis	Populus angustifolia	0.00566841	1.00065	0.316995	0.00195979	86611.6	31094	30743.4
Populus afghanica	Populus balsamifera	Populus angustifolia	0.246766	24.6795	0	0.14512	26162.6	65567.5	39612.6
Populus afghanica	Populus cathayana	Populus angustifolia	0.0344736	4.62655	3.718e-06	0.0173157	36498.9	46472.7	43375.3
Populus afghanica	Populus ciliata	Populus angustifolia	0.0185522	2.50932	0.0120963	0.00904137	39589.2	44412.8	42794.9
Populus afghanica	Populus haoana	Populus angustifolia	0.0219193	2.90981	0.00361651	0.01074	39393.8	44803.3	42881.3
[truncated: 31,442 more rows]
